# Supplementary material for: Ultrastructural and Photosynthetic Responses of Pod Walls in Alfalfa to Drought Stress
Source: Int J Mol Sci. 2020 Jun 23;21(12):4457. doi: 10.3390/ijms21124457 (PMC7352927; doi:10.3390/ijms21124457)
Supplement: Supplementary file 1 [file ijms-21-04457-s001.zip]

Archive with 4 entries (3 files):
- Supplementary file/
- Supplementary file/Supplementary file 1.csv
- Supplementary file/Supplementary file 2.docx
- Supplementary file/Supplementary file 3.docx
