# Supplementary material for: Ultrastructural and Photosynthetic Responses of Pod Walls in Alfalfa to Drought Stress
Source: Int J Mol Sci. 2020 Jun 23;21(12):4457. doi: 10.3390/ijms21124457 (PMC7352927; doi:10.3390/ijms21124457)
Supplement: Supplementary file 1 [file ijms-21-04457-s001.zip › Supplementary file/Supplementary file 1.csv]

Accession	Description	Coverage	# Peptides	# PSMs	# Unique Peptides	# Protein Groups	# AAs	MW [kDa]	calc. pI	emPAI	Score Sequest HT	# Peptides Sequest HT	G20_3	G20_2	G20_1	G15_3	G15_2	G15_1	G10_3	G10_2	G10_1	Z20_3	Z20_2	Z20_1	Z15_3	Z15_2	Z15_1	Z10_3	Z10_2	Z10_1
A0A072VAE0	Lipoxygenase OS=Medicago truncatula GN=MTR_3g081130 PE=3 SV=1	60.95571096	79	4942	61	1	858	97.332	6.55	382.119	17032.96372	79	7962352751	9196959905	12633588776	12393458619	14116024524	12744225203	30438554875	16000000001	14835812591	13548744203	26735961568	12592277221	8498925828	13406373467	21532331966	9416047277	11750604701	13029900721
G7LIZ2	Lipoxygenase OS=Medicago truncatula GN=MTR_8g018690 PE=3 SV=1	59.88439306	75	3468	58	1	865	96.629	6.67	663.631	13138.7941	75	2878696764	2963464858	5053435510	7672141049	8761670394	7434131368	16293579375	10000000000	12716410792	13548744203	19700182208	11542920786	4182011122	3168779183	5962799621	4838802072	5875302350	6775548375
A0A0F6NLA1	Ribulose bisphosphate carboxylase large chain OS=Medicago papillosa GN=rbcL PE=3 SV=1	70.73684211	51	2424	4	1	475	52.594	6.58	4250.786	8688.940956	51	263370129.5	383206662.7	126335887.8	241967525.4	175233407.9	207093659.5	429720774.7	500000000	370895314.7	NA	NA	NA	499143262.9	292502693.8	71222328.81	510035894.1	550028305.1	486449626.9
G7LIY0	Lipoxygenase OS=Medicago truncatula GN=MTR_8g018550 PE=3 SV=1	55.29953917	58	2323	28	1	868	97.658	6.29	57.294	8508.469487	58	1163728479	1124072877	2172977269	2360658784	2287769492	2389542225	4834358715	3300000000	3285072788	4064623261	3095742918	3882618810	4316914706	3534407550	5631532976	719281389.2	837543101	781794043.2
A0A0F7G595	Ribulose-1,5-bisphosphate carboxylase/oxygenase large subunit (Fragment) OS=Medicago polymorpha GN=rbcL PE=3 SV=1	51.93621868	31	1807	2	1	439	48.562	6.48	209.175	6386.524545	31	3246189968	2963464858	3486870502	2478691724	2725853011	3079854424	644581162	130000000	180149152.9	3004286758	1970018221	3357940592	5800854136	3534407550	2815766488	510035894.1	487525088.6	469076425.9
P04991	Ribulose bisphosphate carboxylase large chain OS=Medicago sativa GN=rbcL PE=3 SV=1	60.12658228	41	1698	1	1	474	52.592	6.54	267.27	6082.660732	41	NA	NA	NA	NA	NA	15399272.12	NA	NA	41328335.07	NA	NA	NA	NA	NA	NA	NA	NA	3474640.192
O22585	Beta-amylase OS=Medicago sativa GN=BMY1 PE=2 SV=1	77.82258065	41	1456	9	1	496	56.104	5.57	306.029	5961.190941	41	404242524.3	562036438.6	909618391.9	708197635.3	778815146.1	637211260.1	1038491872	1200000000	1027909872	1767227505	1547871459	1574034653	1038757601	1145635551	728786620.4	1203161596	1125057897	1268243670
L7R5S0	Ribulose-1,5-bisphosphate carboxylase/oxygenase large subunit (Fragment) OS=Medicago polymorpha GN=rbcL PE=4 SV=1	63.12292359	27	1485	1	1	301	33.35	6.99	300.995	5491.392159	27	NA	NA	NA	NA	NA	NA	41181574.24	NA	NA	NA	NA	NA	NA	NA	NA	NA	NA	NA
B7FNB7	Putative uncharacterized protein OS=Medicago truncatula PE=2 SV=1	67.30038023	20	1624	3	1	263	28.596	8.85	296.635	5433.222503	20	9187330.098	16861093.16	33352674.37	76721410.49	126557461.2	153992721.2	9489667.108	NA	3179102.698	1531597171	1829302634	1888841583	14839394.3	35344075.5	24844998.42	2746347.122	3000154.392	NA
G7LIY2	Lipoxygenase OS=Medicago truncatula GN=MTR_8g018570 PE=3 SV=1	29.31034483	30	1484	5	1	870	98.195	6.24	10.14	5145.436374	30	NA	66422488.2	176870242.9	76721410.49	365069599.7	90271595.19	4476258070	2900000000	1483581259	335773225.9	1688587046	493197524.5	863382941.2	243752244.9	513463300.7	392335303.2	375019299	538569229.8
A0A0F6Y5J3	Ribulose-1,5-bisphosphate carboxylase/oxygenase large subunit (Fragment) OS=Medicago lupulina GN=rbcL PE=3 SV=1	47.10920771	27	1437	1	1	467	51.784	6.68	61.247	4989.226274	27	NA	NA	NA	NA	NA	NA	1629357.937	NA	NA	NA	NA	NA	NA	NA	NA	NA	NA	NA
A0A072UUL3	Beta-amylase OS=Medicago truncatula GN=MTR_4g045667 PE=3 SV=1	64.71774194	34	1203	2	1	496	56.174	5.35	126.427	4967.915681	34	NA	NA	NA	460328462.9	632787306.2	424807506.8	173678813.1	130000000	148358125.9	NA	NA	NA	242826452.2	219377020.4	NA	287712555.7	437522515.4	260598014.4
G7L0I7	Cobalamin-independent methionine synthase OS=Medicago truncatula GN=MTR_7g086300 PE=3 SV=1	69.36488169	65	1303	52	1	803	88.795	6.6	76.426	4942.877027	65	189871488.7	260580530.6	328473308.2	826230574.5	973518932.7	796514075.2	1969553551	1600000000	1695521439	1649412338	1829302634	1364163366	445181829.1	402191204	662533291.2	1438562778	1625083629	1441975680
G7LIZ7	Lipoxygenase OS=Medicago truncatula GN=MTR_8g018730 PE=3 SV=2	60.64814815	55	1320	34	1	864	96.941	6.21	36.649	4640.637615	55	612488673.2	766413325.3	859084036.8	448525169	379672383.7	531009383.4	429720774.7	270000000	264925224.8	1354874420	1196082491	1049356435	1011776884	840945244.8	1043489934	627736485.1	600030878.3	555942430.7
A0A072TKG8	Ribulose bisphosphate carboxylase large chain domain protein OS=Medicago truncatula GN=MTR_0002s0660 PE=3 SV=1	42.79749478	24	1314	3	1	479	53.041	6.68	40.462	4534.716216	24	NA	NA	101068710.2	NA	NA	NA	NA	NA	NA	NA	NA	NA	NA	NA	NA	6015807.982	4625238.02	9555260.528
A0A072TLZ7	Lipoxygenase OS=Medicago truncatula GN=MTR_8g018735 PE=3 SV=1	53.06358382	56	1336	36	1	865	96.875	6.37	32.839	4324.158698	56	2204959223	2094863089	3183664371	708197635.3	973518932.7	902715951.9	931061678.5	940000000	1059700899	647983418.4	1393084313	1364163366	1483939430	1706265714	2318866519	1137772379	1050054037	1111884861
G7JML2	Glyceraldehyde-3-phosphate dehydrogenase OS=Medicago truncatula GN=MTR_4g103920 PE=3 SV=1	91.44542773	39	1088	25	1	339	36.637	7.05	528.832	4186.601946	39	1469972816	1124072877	1364427588	1947543497	2093065705	1964734719	1271257292	1800000000	1907461619	647983418.4	1139796256	776523762	2967878860	2437522449	1656333228	1569341213	1250064330	1494095283
I3SU63	Fructose-bisphosphate aldolase OS=Medicago truncatula GN=MTR_5g069055 PE=2 SV=1	62.29050279	26	921	24	1	358	38.164	6.73	245.209	4073.440506	26	4471167314	3934255070	4295420184	3895086994	3261288424	4088772253	644581162	1600000000	1483581259	3946808094	1139796256	5036910888	6070661305	5118797142	3809566425	1961676516	1875096495	1911052106
P29828	Protein disulfide-isomerase OS=Medicago sativa GN=PDI PE=2 SV=1	81.640625	52	1046	19	1	512	57.052	5.1	262.665	4060.839382	52	563489579.3	613130660.3	459862631.4	885247044.1	876167039.4	796514075.2	895251613.9	940000000	921939782.4	883613752.3	520647672.6	839485148.1	701498639.7	231564632.6	1142869927	889293354	875045030.9	920779650.9
G7ZWI8	5'-methylthioadenosine/S-adenosylhomocysteine nucleosidase OS=Medicago truncatula GN=MTR_041s0005 PE=4 SV=1	24.38692098	12	1004	12	1	734	81.177	5.48	2.932	3886.2788	12	5573646926	6131306603	4548091959	10032799834	10708708259	9558168902	11638270981	8800000000	13776111692	1237059253	2814311744	2203648514	7419697151	7190691223	14410099086	18308980816	21251093608	19110521058
A0A072UM13	Heat shock cognate 70 kDa protein OS=Medicago truncatula GN=MTR_4g063720 PE=3 SV=1	63.79044684	46	988	6	1	649	71.013	5.15	137.038	3853.676258	46	79623527.51	56203643.86	96015274.7	118032939.2	136292650.6	159302815	82363148.48	110000000	98552183.63	53016825.14	NA	NA	75546007.36	NA	28157664.88	41849099.01	56252894.84	38221042.11
A0A072UL44	Heat shock cognate 70 kDa protein OS=Medicago truncatula GN=MTR_4g063710 PE=3 SV=1	56.394453	43	975	1	1	649	71.037	5.21	86.096	3813.486169	43	189871488.7	219705153.3	217297726.9	442623522.1	535435413	440737788.3	322290581	340000000	360298305.8	NA	NA	NA	148393943	158438959.2	281576648.8	130778434.4	237512222.7	243224813.5
B7FGN8	Ubiquitin-40S ribosomal S27a-like protein OS=Medicago truncatula GN=MTR_8g088060 PE=2 SV=1	69.67741935	16	1032	4	1	155	17.698	9.77	99	3599.747723	16	NA	NA	NA	NA	NA	NA	68039122.66	57000000	34970129.68	NA	NA	NA	NA	NA	NA	57542511.13	33751736.91	43433002.4
A0A072UL69	Ubiquitin-NEDD8 RUB1-like protein OS=Medicago truncatula GN=MTR_4g073580 PE=4 SV=1	50.81967213	15	1022	3	1	183	20.432	8.12	22.357	3554.08502	15	NA	11751670.99	NA	17114776.19	NA	NA	21486038.73	16000000	11656709.89	27686564.24	81615040.57	NA	NA	NA	NA	NA	NA	3300908.183
B7FLK9	Putative uncharacterized protein OS=Medicago truncatula PE=2 SV=1	86.4628821	13	1010	1	1	229	25.669	8.25	6.743	3522.050376	13	NA	NA	23751146.9	NA	NA	58411032.18	NA	NA	NA	NA	NA	NA	NA	36562836.73	NA	NA	NA	60806203.36
A0A072TMK5	Polyubiquitin 3 OS=Medicago truncatula GN=MTR_8g018230 PE=4 SV=1	82.96296296	13	1007	1	1	270	30.28	8.65	4.623	3514.705495	13	NA	NA	49018324.45	NA	NA	NA	NA	NA	NA	NA	NA	NA	NA	60938061.21	NA	NA	NA	NA
G7ITZ5	Aconitate hydratase OS=Medicago truncatula GN=MTR_2g088360 PE=3 SV=1	61.49131767	58	951	35	1	979	106.982	7.72	14.942	3404.303977	58	208246148.9	306565330.1	252671775.5	306885642	262850111.8	265504691.7	250670451.9	290000000	307313260.8	530168251.4	478432996.5	409249009.7	188865018.4	219377020.4	513463300.7	340023929.4	350018012.4	382210421.1
A0A0H3UW77	Ascorbate peroxidase isoform 2 OS=Medicago sativa PE=2 SV=1	69.6	17	794	3	1	250	27.148	5.99	124.893	3348.529263	17	220495922.3	286127641.5	171816807.3	177049408.8	121689866.6	NA	164726297	760000000	678208575.5	NA	309574291.8	NA	134903584.6	NA	265013316.5	313868242.5	350018012.4	364837220.2
Q5MGA8	Heat shock protein 70 OS=Medicago sativa GN=HSP70-1 PE=2 SV=1	59.63020031	42	841	8	1	649	70.952	5.19	53.954	3333.273511	42	1163728479	2145957311	2172977269	649181165.7	584111359.6	584110321.8	196955355.1	240000000	211940179.9	194395025.5	59100546.62	314806930.5	1200641903	804382408	645969959	274634712.2	212510936.1	260598014.4
A0A072U338	Phosphopyruvate hydratase OS=Medicago truncatula GN=MTR_7g103620 PE=3 SV=1	76.35135135	37	787	32	1	444	47.781	5.8	77.476	3293.106965	37	1102479612	1072978655	808549681.6	649181165.7	632787306.2	637211260.1	429720774.7	710000000	498059422.7	1060336503	619148583.7	881459405.5	714988998.2	938446142.7	761913284.9	536191581	437522515.4	486449626.9
G7LIA0	Lipoxygenase OS=Medicago truncatula GN=MTR_8g018430 PE=3 SV=1	15.44715447	16	945	4	1	861	97.558	7.61	1.943	3259.398878	16	NA	16350150.94	NA	6491811.657	3358640.318	15930281.5	NA	NA	NA	565512801.5	154787145.9	178390594	33725896.14	NA	NA	3269460.86	NA	NA
P50246	Adenosylhomocysteinase OS=Medicago sativa GN=SAHH PE=2 SV=1	65.36082474	41	884	27	1	485	53.117	6.01	304.386	3181.400316	41	85748414.25	107297865.5	136442758.8	649181165.7	584111359.6	477908445.1	716201291.1	660000000	582835494.6	765798585.3	562862348.8	535171781.9	323768603	390003591.8	331266645.6	784670606.3	750038597.9	903406450
A0A072W1H5	ATP synthase subunit beta OS=Medicago truncatula GN=MTR_1g108765 PE=3 SV=1	71.37745975	35	815	10	1	559	59.861	6.15	35.153	3126.341026	35	673737540.5	664224882	414381711.8	708197635.3	778815146.1	743413136.8	393910710.1	480000000	487462413.7	706891001.8	19700182.21	713562375.9	485652904.4	292502693.8	134162991.5	510035894.1	437522515.4	451703225
A0A0F6N0A4	HSP70 OS=Medicago ruthenica PE=2 SV=1	50.23041475	38	771	6	0	651	71.171	5.19	32.113	3075.691411	38	1163728479	2145957311	1111755812	649181165.7	584111359.6	584110321.8	196955355.1	240000000	211940179.9	194395025.5	59100546.62	314806930.5	1200641903	804382408	645969959	274634712.2	212510936.1	260598014.4
A0A072TV12	Heat shock cognate 70 kDa-like protein OS=Medicago truncatula GN=MTR_8g099945 PE=3 SV=1	52.91479821	46	800	9	1	669	73.598	5.12	24.514	3046.911799	46	128622621.4	153282665.1	60641226.12	159344467.9	116822271.9	185853284.2	121754219.5	150000000	158955134.9	418243842.8	253288057	293819801.8	NA	13406373.47	215323319.7	183089808.1	187509649.5	191105210.6
Q9TKI7	ATP synthase subunit beta, chloroplastic OS=Medicago sativa GN=atpB PE=3 SV=1	74.48979592	32	777	3	1	490	52.713	5.25	99	3028.524331	32	416492297.8	250361686.3	500290115.5	182951055.8	136292650.6	153992721.2	116382709.8	76000000	95373080.94	159050475.4	NA	102836930.6	391220395.2	292502693.8	87785661.09	113777237.9	85004374.43	78179404.32
G7LIX7	Lipoxygenase OS=Medicago truncatula GN=MTR_8g018520 PE=3 SV=2	18.43317972	17	898	1	1	868	98.031	6.48	2.562	3004.630054	17	202121262.1	194158042.4	227404598	129836233.1	292055679.8	302675348.6	572961032.9	420000000	445074377.7	NA	NA	88145940.55	688008281.3	463129265.2	163976989.6	121623944	52502701.85	104239205.8
A0A072UMH4	Lipoxygenase OS=Medicago truncatula GN=MTR_4g066170 PE=3 SV=1	48.78587196	45	818	41	1	906	103.502	5.64	18.11	2993.602415	45	979981877.1	1072978655	1516030653	1180329392	1216898666	1168220644	483435871.5	420000000	466268395.7	706891001.8	253288057	766030197.6	1753746599	1340637347	1656333228	941604727.7	900046317.5	1007645656
A0A072TUS4	Heat shock 70 kDa protein OS=Medicago truncatula GN=MTR_8g099795 PE=3 SV=1	49.5508982	43	777	6	1	668	73.653	5.19	17.293	2933.285307	43	361368317.2	260580530.6	161709936.3	283279054.1	204438975.9	260194597.9	82363148.48	120000000	116567098.9	565512801.5	281431174.4	419742574	310278244.5	80438240.8	16563332.28	156934121.3	137507076.3	144197568
G7LIX6	Lipoxygenase OS=Medicago truncatula GN=MTR_8g018510 PE=3 SV=2	15.18987342	16	892	4	1	869	97.735	6.73	1.943	2898.891603	16	2204959223	2605805306	2425649045	7081976353	9248429860	5841103218	1969553551	2700000000	7947756745	2533026090	1196082491	3462876236	3777300368	1340637347	7619132849	2877125557	3500180124	2432248135
G7IF28	Plastid transketolase OS=Medicago truncatula GN=MTR_1g116120 PE=4 SV=1	54.28571429	48	776	48	1	735	79.688	6.43	28.038	2827.454354	48	1041230744	970790212.2	1313893233	1062296453	1265574612	1221321582	680391226.6	580000000	625223530.6	2474118506	1393084313	2518455444	1349035846	1340637347	1987599874	732359232.6	725037311.3	729674440.4
A0A072TNF1	Ribulose bisphosphate carboxylase large chain OS=Medicago truncatula GN=MTR_2176s0010 PE=4 SV=1	39.83050847	12	888	1	0	236	26.078	6.65	41.17	2805.541561	12	NA	NA	NA	NA	NA	NA	NA	NA	NA	NA	NA	NA	NA	NA	NA	NA	NA	NA
G7KWU8	Heat shock cognate 70 kDa protein OS=Medicago truncatula GN=MTR_7g024390 PE=3 SV=1	49.07407407	33	704	3	1	648	70.861	5.19	20.878	2790.947768	33	NA	NA	NA	NA	NA	NA	66248619.43	58000000	NA	NA	NA	NA	NA	NA	NA	17001196.47	NA	11813776.65
B7FIL9	Fructose-bisphosphate aldolase OS=Medicago truncatula PE=2 SV=1	53.5	32	705	4	1	400	43.136	7.3	63.04	2776.284054	32	532865145.7	817507547	909618391.9	1121312923	1168222719	1062018767	537150968.4	700000000	752387638.5	547840526.4	731721053.4	608626732.4	2158457353	1950017959	1821966551	928526884.3	775039884.5	868660048
Q940F3	Ascorbate peroxidase (Fragment) OS=Medicago sativa PE=2 SV=1	76.59574468	15	646	2	1	188	20.143	5.55	397.107	2728.864729	15	NA	18393919.81	30825956.61	27147576.02	42348073.57	16992300.27	6266761.298	30000000	13776111.69	NA	NA	NA	NA	NA	23188665.19	18308980.81	15000771.96	NA
G7K4R2	Heat shock protein 81-2 OS=Medicago truncatula GN=MTR_5g096430 PE=3 SV=1	55.07868383	51	696	39	1	699	80.111	5.03	37.919	2716.910077	51	244995469.3	250361686.3	288045824.1	537049873.4	632787306.2	531009383.4	537150968.4	380000000	423880359.7	1295966837	830221964.5	1259227722	113319011	88969569.37	265013316.5	444646676.9	300015439.2	469076425.9
Q84RD9	Adenosylhomocysteinase OS=Medicago truncatula GN=AHC1 PE=3 SV=1	58.96907216	33	765	19	1	485	53.298	5.91	74.646	2707.410928	33	104123074.4	122626132.1	161709936.3	590164696.1	535435413	456668069.8	895251613.9	660000000	561641476.6	647983418.4	436218320.3	566652474.9	283297527.6	377815979.5	265013316.5	627736485.1	600030878.3	677554837.5
C3VVN9	Fructose-bisphosphate aldolase OS=Medicago sativa PE=2 SV=1	58.04020101	33	674	5	1	398	42.937	6.8	78.433	2698.30103	33	NA	NA	70748097.14	194754349.7	243379733.2	185853284.2	162935793.7	220000000	233134197.8	217958058.9	239216498.2	NA	242826452.2	316877918.3	182196655.1	261556868.8	250012866	347464019.2
A0A072ULW4	L-ascorbate peroxidase OS=Medicago truncatula GN=MTR_4g061140 PE=3 SV=1	62.03703704	14	640	2	1	216	23.349	5.03	236.137	2694.309685	14	244995469.3	219705153.3	106122145.7	118032939.2	116822271.9	30798544.24	NA	28000000	NA	335773225.9	NA	335794059.2	NA	NA	NA	NA	NA	NA
G7J2H2	Glyceraldehyde-3-phosphate dehydrogenase OS=Medicago truncatula GN=MTR_3g085850 PE=3 SV=1	85.29411765	30	712	8	1	340	37.034	7.47	41.987	2688.372815	30	195996375.4	168610931.6	252671775.5	153442821	160630623.9	159302815	286480516.5	320000000	296716251.8	NA	182930263.4	178390594	125460333.6	90188330.6	67909662.35	287712555.7	262513509.3	312717617.3
J7QKI4	Ribulose bisphosphate carboxylase large chain (Fragment) OS=Medicago sativa GN=rbcL PE=3 SV=1	74.09326425	17	671	1	1	193	21.539	6.05	2609.157	2656.271999	17	NA	NA	NA	NA	NA	NA	NA	NA	NA	NA	NA	NA	NA	NA	107661659.8	NA	NA	NA
A2Q5A3	H+-transporting two-sector ATPase, alpha/beta subunit, central region; H+-transporting two-sector ATPase, delta/epsilon subunit OS=Medicago truncatula GN=MtrDRAFT_AC160516g59v2 PE=3 SV=1	68.89250814	39	688	4	1	614	66.598	5.91	46.252	2629.190597	39	NA	NA	NA	NA	NA	NA	48343587.15	34000000	26492522.48	NA	NA	NA	NA	NA	NA	8500598.235	NA	16678272.92
Q2HT97	Heat shock cognate 70 kDa protein OS=Medicago truncatula GN=MTR_7g099680 PE=3 SV=1	56.2403698	35	683	9	1	649	71.046	5.22	24.119	2623.073658	35	134747508.1	NA	80854968.16	45442681.6	107087082.6	40356713.14	87734658.17	110000000	98552183.63	229739575.6	95686599.29	325300494.9	NA	NA	NA	48388020.72	77503988.45	62543523.46
A0A072VT43	Translation elongation factor EF-2 subunit OS=Medicago truncatula GN=MTR_1g048000 PE=4 SV=1	58.95610913	48	664	7	1	843	94.127	6.2	23.119	2603.152155	48	61248867.32	107297865.5	116229016.7	171147761.9	243379733.2	233644128.7	121754219.5	120000000	190746161.9	100142891.9	28143117.44	146909900.9	14839394.3	NA	44720997.16	183089808.1	162508362.9	170257369.4
O65194	Ribulose bisphosphate carboxylase small chain, chloroplastic OS=Medicago sativa PE=2 SV=1	63.33333333	22	670	19	1	180	20.238	8.65	149.131	2564.94383	22	1041230744	1277355542	808549681.6	1121312923	1022194879	1008917829	6445811620	5300000000	5298504496	4064623261	5206476726	3043133662	728479356.7	682506285.6	2484499842	6146586416	5875302350	7470476413
I3SC37	Allergenic isoflavone reductase-like protein Bet protein OS=Medicago truncatula GN=MTR_3g111980 PE=2 SV=1	68.38709677	28	747	8	1	310	34.3	6.67	52.798	2517.10293	28	857484142.5	817507547	707480971.4	1003279983	1265574612	955816890.2	805726452.5	750000000	773581656.5	512495976.3	1041295345	1259227722	566595055.2	487504489.7	894419943.2	1137772379	987550820.6	816540445.2
G7KFV1	UTP-glucose-1-phosphate uridylyltransferase OS=Medicago truncatula GN=MTR_5g077000 PE=4 SV=1	85.31914894	43	648	37	1	470	51.375	5.4	34.287	2513.307119	43	587989126.3	510942216.9	449755760.4	430820228.1	428348330.4	419497412.9	393910710.1	390000000	434477368.7	341663984.2	492504555.2	398755445.3	377730036.8	292502693.8	463773303.9	444646676.9	425021872.2	503822827.9
O48905	Malate dehydrogenase, cytoplasmic OS=Medicago sativa GN=CMDH PE=2 SV=1	72.89156627	24	588	5	1	332	35.524	6.86	67.129	2445.331701	24	238870582.5	163501509.4	348687050.2	141639527.1	155763029.2	127442252	100268180.8	120000000	105970089.9	64798341.84	30957429.18	24135198.01	269807169.1	316877918.3	14575732.41	117700591	123756368.7	62543523.46
I3S3S0	Cytosolic triosephosphate isomerase OS=Medicago truncatula GN=MTR_2g096940 PE=2 SV=1	68.77470356	20	583	19	1	253	27.198	5.92	152.993	2439.957202	20	1102479612	1072978655	909618391.9	1180329392	1119546773	955816890.2	948966710.8	1100000000	964327818.3	453588392.8	337717409.3	629613861.1	1025267243	901883306	795039949.5	1033149632	975050177.3	1059765259
A0A072V0J2	Protein disulfide-isomerase OS=Medicago truncatula GN=MTR_3g088220 PE=3 SV=1	55.36062378	34	625	1	1	513	56.993	5.1	30.623	2406.864634	34	NA	NA	NA	NA	NA	NA	4655308.392	NA	NA	NA	NA	NA	NA	NA	NA	NA	NA	NA
Q1SKX2	70 kDa heat shock protein OS=Medicago truncatula GN=MTR_2g005690 PE=3 SV=1	53.88967468	41	679	39	1	707	75.71	5.34	12.141	2388.267411	41	447116731.4	439410306.5	555877906.1	590164696.1	584111359.6	584110321.8	304385548.7	400000000	360298305.8	300428675.8	136494119.6	398755445.3	607066130.5	426566428.5	480336636.2	418490990.1	387519942.3	416956823.1
G7JYQ8	Aconitate hydratase OS=Medicago truncatula GN=MTR_5g022940 PE=3 SV=1	55.71587125	43	674	30	1	901	98.268	6.55	10.069	2382.248442	43	60636378.64	97079021.22	136442758.8	159344467.9	184968597.2	175233096.5	103849187.2	120000000	127164107.9	300428675.8	182930263.4	377768316.6	58008541.36	79219479.58	144100990.8	170011964.7	162508362.9	170257369.4
A0A072VCP7	Kunitz type trypsin inhibitor OS=Medicago truncatula GN=MTR_3g106585 PE=4 SV=1	40.28436019	8	593	7	1	211	22.953	5.35	128.155	2368.449224	8	1469972816	1635015094	1162290167	2655741132	2579825172	2655046917	3401956133	3800000000	4238803597	765798585.3	67543481.85	650600989.8	4182011122	2803150816	4968999684	6146586416	5250270185	5559424307
G7JFK1	Heat shock 70 kDa protein OS=Medicago truncatula GN=MTR_4g130540 PE=3 SV=1	50.68912711	37	619	19	1	653	71.494	5.39	25.827	2365.999159	37	918733009.8	817507547	909618391.9	767214104.9	778815146.1	743413136.8	111011200.1	180000000	211940179.9	182613508.8	619148583.7	356781187.9	647537205.9	353440755	281576648.8	483880207.2	437522515.4	225851612.5
A5A4G4	Glyceraldehyde-3-phosphate dehydrogenase (Fragment) OS=Medicago sativa PE=2 SV=1	91.17647059	23	592	2	1	204	21.524	9.07	145.78	2292.866102	23	NA	122626132.1	NA	182951055.8	NA	NA	NA	NA	NA	1001428919	NA	1049356435	NA	NA	142444657.6	NA	NA	NA
H2EIY4	Monodehydroascorbate reductase OS=Medicago sativa PE=2 SV=1	74.65437788	33	558	10	1	434	47.129	6.73	25.367	2253.355803	33	159247055	245252264.1	212244291.4	436721875.1	438083519.7	461978163.6	268575484.2	240000000	222537188.8	241521092.3	253288057	346287623.6	161884301.5	182814183.6	314703313.3	261556868.8	275014152.6	225851612.5
B7FJQ4	Malate dehydrogenase OS=Medicago truncatula GN=MTR_1g043040 PE=2 SV=1	72.28915663	24	544	2	1	332	35.537	6.54	67.129	2212.3675	24	67373754.05	56203643.86	50029011.55	12393458.62	NA	24957441.02	9847767.753	20000000	22253718.88	NA	NA	NA	18886501.84	30469030.61	NA	22232333.85	18750964.95	8686600.48
B7FM78	Uncharacterized protein OS=Medicago truncatula PE=2 SV=1	70.16129032	31	601	21	1	496	52.983	7.33	22.357	2190.20284	31	483866051.8	342331285.3	555877906.1	708197635.3	827491092.8	796514075.2	376005677.9	400000000	402686341.7	241521092.3	133679807.8	335794059.2	647537205.9	621568224.4	430646639.3	457724520.4	400020585.6	382210421.1
G7IH13	Translation elongation factor EF-2 subunit OS=Medicago truncatula GN=MTR_2g069050 PE=4 SV=1	58.95610913	47	570	10	1	843	94.081	6.11	16.635	2162.330119	47	37974297.74	76641332.53	156656500.8	100327998.3	107087082.6	164612908.9	157564284.1	190000000	211940179.9	NA	NA	61912029.67	NA	NA	48033663.62	143856277.8	150007719.6	130299007.2
A0A126TGR5	ATP synthase subunit alpha OS=Medicago truncatula GN=atp1 PE=3 SV=1	64.42687747	37	605	5	1	506	54.883	6.1	28.068	2154.501838	37	189871488.7	163501509.4	126335887.8	507541638.6	296923274.5	467288257.4	626676129.8	560000000	402686341.7	282756400.7	337717409.3	220364851.4	202355376.8	195001795.9	231886651.9	379257459.7	400020585.6	382210421.1
G7IAW2	ATP synthase subunit beta OS=Medicago truncatula GN=MTR_1g108770 PE=3 SV=2	53.13059034	27	592	2	1	559	60.023	6.02	13.424	2137.163688	27	NA	13795439.86	NA	NA	NA	NA	NA	NA	NA	NA	NA	NA	NA	NA	NA	NA	NA	NA
A0A072URM9	Archaeal/vacuolar-type H+-ATPase subunit A OS=Medicago truncatula GN=MTR_4g005410 PE=3 SV=1	71.15384615	38	531	38	1	624	68.664	5.34	18.953	2109.133018	38	434866958	562036438.6	555877906.1	566558108.2	584111359.6	531009383.4	268575484.2	310000000	307313260.8	465369909.5	267359615.7	451223267.1	310278244.5	219377020.4	248449984.2	287712555.7	287514795.9	295344416.3
Q2HUA3	Phospholipase D OS=Medicago truncatula GN=MTR_2g103730 PE=3 SV=1	59.70333745	50	556	37	1	809	91.952	5.8	32.982	2048.80833	50	52061537.22	148173242.9	96015274.7	271475760.2	330996437.1	355776286.9	196955355.1	190000000	243731206.8	135487442	295502733.1	115429207.9	134903584.6	76781957.13	130850325	300790399.1	325016725.8	277971215.4
A0A072TQ67	Malate dehydrogenase OS=Medicago truncatula GN=MTR_8g463760 PE=3 SV=1	71.42857143	23	461	21	1	343	35.832	8.47	38.811	2042.410272	23	3429936570	2912370636	2829923886	1888527027	1752334079	2017835657	1038491872	1100000000	826566701.4	2061765422	1111653139	1888841583	1753746599	1950017959	645969959	993916101.5	987550820.6	990272454.8
A0A072VMC4	Malate dehydrogenase OS=Medicago truncatula GN=MTR_1g076130 PE=3 SV=1	64.45783133	21	501	8	1	332	35.599	6.55	46.863	2015.699859	21	979981877.1	970790212.2	1010687102	466230109.9	418613141	493838726.6	153983277.6	320000000	264925224.8	NA	NA	188884158.3	755460073.6	572817775.4	496899968.4	457724520.4	437522515.4	416956823.1
A0A072VEG8	TCP-1/cpn60 chaperonin family protein OS=Medicago truncatula GN=MTR_1g017380 PE=3 SV=1	60.40609137	43	505	2	1	591	62.67	5.76	16.591	2000.604935	43	146997281.6	168610931.6	NA	289180701.1	194703786.5	148682627.4	145030761.5	190000000	148358125.9	194395025.5	77393572.96	146909900.9	84989258.28	219377020.4	248449984.2	183089808.1	175009006.2	191105210.6
A0A072VDW9	TCP-1/cpn60 chaperonin family protein OS=Medicago truncatula GN=MTR_1g017390 PE=3 SV=1	60.40609137	43	498	2	1	591	62.589	5.87	16.591	1989.819209	43	NA	NA	NA	76721410.49	82749109.28	116822064.4	71620129.11	140000000	127164107.9	129596683.7	NA	89195296.98	NA	NA	159007989.9	113777237.9	106255468	130299007.2
G7IAA1	PfkB family carbohydrate kinase OS=Medicago truncatula GN=MTR_1g064060 PE=4 SV=1	82.99120235	31	496	8	1	341	37.569	5.19	221.754	1985.638565	31	NA	NA	NA	70819763.53	63278730.62	122132158.2	125335226	130000000	92193978.24	229739575.6	121015405	115429207.9	NA	NA	72878662.04	74543707.6	80004117.11	76442084.23
A0A072U9J1	Heat shock protein 81-2 OS=Medicago truncatula GN=MTR_6g452990 PE=3 SV=1	44.06294707	42	504	18	1	699	80.251	5.06	14.73	1972.699104	42	116372847.9	158392087.2	166763371.8	383607052.5	394275167.7	398257037.6	304385548.7	250000000	243731206.8	589075834.9	506576113.9	619120296.7	NA	51187971.42	119255992.4	98083825.8	95004889.07	102501885.7
A0A072VJR8	60S ribosomal L4-like protein OS=Medicago truncatula GN=MTR_1g066990 PE=4 SV=1	59.01234568	27	539	12	1	405	44.633	10.37	30.623	1944.608402	27	128622621.4	158392087.2	111175581.2	194754349.7	146027839.9	153992721.2	177259819.6	240000000	211940179.9	241521092.3	239216498.2	146909900.9	215845735.3	146251346.9	147413657.3	261556868.8	237512222.7	225851612.5
G7J3X9	General regulatory factor 2 OS=Medicago truncatula GN=MTR_3g099380 PE=3 SV=2	73.07692308	21	535	12	1	260	29.322	4.79	33.551	1940.832625	21	177621715.2	204376886.8	126335887.8	584263049.1	535435413	531009383.4	268575484.2	270000000	296716251.8	589075834.9	492504555.2	398755445.3	215845735.3	207189408.1	364393310.2	392335303.2	437522515.4	382210421.1
Q9SDZ7	Isoflavone reductase-like NAD(P)H-dependent oxidoreductase OS=Medicago sativa GN=IRL1 PE=2 SV=1	66.4516129	22	521	3	1	310	33.952	6.98	30.623	1933.901525	22	165371941.8	281018219.3	55587790.61	100327998.3	141160245.2	143372533.5	393910710.1	590000000	646417548.6	NA	NA	NA	107922867.7	102375942.8	41408330.7	523113737.6	812541814.4	573315631.7
A0A072TFS9	ATP synthase F1, alpha subunit OS=Medicago truncatula GN=MTR_0212s0040 PE=3 SV=1	34.22897196	34	534	2	1	856	93.179	5.21	7.227	1896.288225	34	NA	NA	NA	NA	44295111.44	44073778.83	123544722.7	110000000	116567098.9	NA	NA	NA	NA	NA	9772366.046	65389217.2	68753538.14	128561687.1
G8D4Z4	Ribulose bisphosphate carboxylase large chain (Fragment) OS=Medicago sativa GN=rbcL PE=3 SV=1	68.31683168	16	520	1	1	202	22.337	6.05	192.07	1871.029932	16	NA	NA	NA	NA	NA	NA	877346581.7	NA	169552143.9	2709748840	2251449395	NA	NA	NA	NA	NA	NA	159833448.8
Q2HTQ3	Granulin; Peptidase C1A, papain OS=Medicago truncatula GN=MTR_1g018840 PE=3 SV=1	39.66244726	15	413	15	1	474	52.187	6.28	3.541	1822.525963	15	2327456958	2503616863	2122442914	1357378801	1216898666	1380624397	787821420.3	1200000000	964327818.3	1354874420	1688587046	1574034653	890363658.1	804382408	977236604.6	1006993945	925047604.1	920779650.9
A0A072VJS5	Pyridine nucleotide-disulfide oxidoreductase OS=Medicago truncatula GN=MTR_1g060620 PE=4 SV=1	70.73732719	28	454	5	1	434	47.042	6.02	17.957	1814.177902	28	140872394.8	143063820.7	146549629.8	32459058.28	NA	NA	121754219.5	100000000	105970089.9	94252133.58	506576113.9	167897029.6	35074931.99	34125314.28	41408330.7	107238316.2	110005661	107713846
G7JCK0	Ketol-acid reductoisomerase OS=Medicago truncatula GN=MTR_4g079780 PE=3 SV=1	43.10344828	27	451	24	1	580	62.865	6.76	23.816	1809.268509	27	165371941.8	189048620.3	323419872.6	295082348	282320490.5	292055160.9	590866065.2	710000000	752387638.5	441806876.2	436218320.3	388261881	539614338.3	377815979.5	198759987.4	523113737.6	512526375.2	555942430.7
G7I9H2	Calreticulin OS=Medicago truncatula GN=MTR_1g083960 PE=2 SV=1	48.69976359	26	441	26	1	423	48.424	4.56	13.84	1786.217492	26	857484142.5	715319103.7	1263358878	708197635.3	730139199.5	849615013.5	716201291.1	740000000	582835494.6	1590504754	956865992.9	1154292079	1618843015	1340637347	712223288.1	706203545.7	712536668	747047641.3
I6QWK2	Ribulose bisphosphate carboxylase large chain (Fragment) OS=Medicago truncatula GN=rbcL PE=3 SV=1	60.8040201	15	503	1	1	199	22.154	5.67	315.228	1781.246495	15	NA	NA	NA	NA	NA	NA	NA	NA	NA	NA	NA	NA	NA	NA	NA	NA	NA	NA
B7FIY3	General regulatory factor 2 OS=Medicago truncatula GN=MTR_5g064580 PE=2 SV=1	77.30769231	24	514	15	1	260	29.192	4.78	45.416	1775.577336	24	238870582.5	291237063.6	156656500.8	513443285.6	462421493	509769008.1	376005677.9	390000000	381492323.7	400571567.7	379932085.4	314806930.5	161884301.5	146251346.9	314703313.3	405413146.6	412521228.9	451703225
A0A072TX81	6-phosphogluconate dehydrogenase, decarboxylating OS=Medicago truncatula GN=MTR_7g017900 PE=3 SV=1	74.27983539	35	477	11	1	486	53.659	5.78	28.936	1762.111769	35	379742977.4	148173242.9	237511469	153442821	282320490.5	132752345.9	214860387.3	210000000	201343170.9	17083199.21	68950637.73	293819801.8	215845735.3	207189408.1	314703313.3	300790399.1	275014152.6	312717617.3
G7I6N5	60S ribosomal L4-like protein OS=Medicago truncatula GN=MTR_1g045410 PE=4 SV=1	58.37438424	28	492	8	1	406	44.724	10.43	27.651	1755.666958	28	47774116.51	71531910.37	45986263.14	54885316.74	45755389.83	53100938.34	53715096.84	65000000	74179062.95	270974884	NA	90244653.42	45867218.75	14625134.69	NA	73235923.26	78754052.78	74704764.13
B7FM02	Putative uncharacterized protein OS=Medicago truncatula PE=2 SV=1	51.44804089	35	453	34	1	587	62.02	5.2	10.548	1754.622916	35	257245242.7	250361686.3	338580179.2	407213640.3	399142762.4	440737788.3	232765419.6	300000000	307313260.8	282756400.7	60507702.49	262339108.8	593575772.1	499692102	530026633	287712555.7	262513509.3	277971215.4
A0A0F6NLG3	Photosystem II CP47 reaction center protein OS=Medicago hybrida GN=psbB PE=3 SV=1	30.51181102	23	420	21	1	508	55.96	6.77	70.097	1724.143749	23	38586786.41	56203643.86	60641226.12	194754349.7	238512138.5	228334034.9	966871743	850000000	932536791.4	259193367.3	239216498.2	241351980.1	242826452.2	195001795.9	298139981.1	1085461005	912546960.8	1164004464
Q2HW53	Ferredoxin-dependent glutamate synthase OS=Medicago truncatula GN=MTR_7g089970 PE=4 SV=1	44.60297767	57	445	57	1	1612	175.681	6.86	3.642	1668.686827	57	85748414.25	117516709.9	192030549.4	147541174	180101002.5	153992721.2	118173213	97000000	100671585.4	647983418.4	239216498.2	335794059.2	161884301.5	134063734.7	139131991.2	126855081.4	137507076.3	126824367
A0A072VSL4	Archaeal/vacuolar-type H+-ATPase subunit B OS=Medicago truncatula GN=MTR_1g112870 PE=3 SV=1	67.68916155	31	455	5	1	489	54.087	5.1	32.711	1665.921835	31	153122168.3	143063820.7	343633614.7	159344467.9	92484298.6	180543190.4	75201135.57	100000000	116567098.9	506605218	591005466.2	566652474.9	109271903.5	121876122.4	149069990.5	79774844.98	81254181.44	83391364.61
Q1RSH3	GroEL-like chaperone, ATPase OS=Medicago truncatula GN=MTR_1g090140 PE=3 SV=1	60.10452962	38	445	14	1	574	61.13	6.09	12.257	1635.853845	38	134747508.1	122626132.1	106122145.7	147541174	146027839.9	164612908.9	35810064.56	54000000	52985044.96	100142891.9	85836508.19	84997871.24	161884301.5	121876122.4	77847661.72	31386824.25	25001286.6	22585161.25
G7JAR7	Serine hydroxymethyltransferase OS=Medicago truncatula GN=MTR_3g084310 PE=3 SV=1	66.02972399	31	425	9	1	471	51.593	7.27	32.839	1631.065881	31	226620809.1	183939198.1	116229016.7	236065878.4	257982517.2	276124879.4	232765419.6	180000000	243731206.8	589075834.9	281431174.4	272832673.1	118715154.4	182814183.6	182196655.1	209245495	212510936.1	225851612.5
G7JDJ4	Aconitate hydratase OS=Medicago truncatula GN=MTR_4g048190 PE=3 SV=1	34.62717058	27	465	6	1	979	107.259	7.59	2.36	1625.02112	27	4042425.243	45473857.3	18192367.84	NA	NA	50445891.43	9489667.108	25000000	15895513.49	NA	NA	NA	NA	25593985.71	NA	60158079.82	NA	11640044.64
A9YWS0	Serine hydroxymethyltransferase OS=Medicago truncatula GN=MTR_5g030950 PE=3 SV=1	63.32046332	34	443	23	1	518	57.368	8.31	25.607	1617.53975	34	128622621.4	148173242.9	116229016.7	300983995	248247327.8	286745067.1	153983277.6	230000000	243731206.8	647983418.4	492504555.2	587639603.7	364239678.3	353440755	414083307	222323338.5	187509649.5	208478411.5
G7KN61	Elongation factor 1-alpha OS=Medicago truncatula GN=MTR_6g021800 PE=3 SV=2	45.1901566	22	432	6	1	447	49.209	9.07	10.253	1607.13602	22	110247961.2	91969599.05	151603065.3	200655996.7	248247327.8	164612908.9	30438554.87	330000000	434477368.7	547840526.4	2110733808	241351980.1	29678788.6	39000359.18	NA	326946086	225011579.4	109451166.1
A0A072TZA9	Uncharacterized protein OS=Medicago truncatula GN=MTR_7g034395 PE=4 SV=1	68.45425868	20	393	18	1	317	33.923	5.73	14.571	1598.802247	20	979981877.1	919695990.5	656946616.3	649181165.7	584111359.6	637211260.1	376005677.9	580000000	519253440.6	942521335.8	295502733.1	975901484.6	1052247960	560630163.2	513463300.7	640814328.5	612531521.6	590688832.7
G7KSI7	Archaeal/vacuolar-type H+-ATPase subunit B OS=Medicago truncatula GN=MTR_7g081010 PE=3 SV=1	67.76180698	28	424	2	1	487	54.08	5.15	21.967	1523.870702	28	51449048.55	34744070.75	70748097.14	59016469.61	73013919.95	69031219.85	37600567.79	48000000	55104446.76	194395025.5	98500911.04	188884158.3	16188430.15	NA	61284329.44	49695805.07	52502701.85	57331563.17
G7LGQ4	Stem 28 kDa glycoprotein OS=Medicago truncatula GN=MTR_8g014650 PE=2 SV=1	44.82758621	18	456	18	1	261	29.916	7.09	30.623	1470.423159	18	1347475081	1328449764	1516030653	1357378801	1557630292	1433725335	1772598196	1500000000	1377611169	371117776	168858704.6	283326237.5	4047107537	3778159795	2981399811	2746347122	2625135093	2605980144
B7FHR0	60S ribosomal L4-like protein OS=Medicago truncatula GN=MTR_5g025120 PE=2 SV=1	53.43137255	24	424	6	1	408	44.935	10.4	13.84	1453.079322	24	NA	43941030.65	NA	100327998.3	107087082.6	106201876.7	13070673.56	18000000	30731326.08	NA	NA	NA	NA	NA	43064663.93	69312570.23	67503473.81	67755483.75
A0A072U2K5	Protein disulfide isomerase (PDI)-like protein OS=Medicago truncatula GN=MTR_8g064810 PE=4 SV=1	34.21052632	22	367	13	1	570	63.714	5.1	6.097	1436.495694	22	232745695.8	204376886.8	186977113.9	218360937.5	228776949.2	217713847.2	358100645.6	410000000	434477368.7	135487442	126644028.5	104935643.5	215845735.3	158438959.2	430646639.3	353101772.9	312516082.5	295344416.3
G7KWQ5	Phosphoenolpyruvate phosphomutase OS=Medicago truncatula GN=MTR_7g006100 PE=4 SV=2	17.36453202	15	350	11	1	812	90.008	7.17	2.525	1432.522975	15	1776217152	1737203537	2526717755	2832790541	3066584638	2601945979	2506704519	2700000000	2755222338	2768656424	1266440285	2728326731	3102782445	2437522449	2318866519	3138682425	3125160825	3127176173
G7I9Z0	Glycine dehydrogenase [decarboxylating] protein OS=Medicago truncatula GN=MTR_1g016230 PE=3 SV=1	41.85606061	34	349	34	1	1056	114.63	7.31	5.813	1429.542428	34	34911854.37	56203643.86	96015274.7	153442821	165498218.6	185853284.2	116382709.8	120000000	137761116.9	176722750.5	99908066.92	188884158.3	134903584.6	134063734.7	182196655.1	209245495	187509649.5	191105210.6
A0A072TX38	Alpha-1,4-glucan-protein synthase [UDP-forming]-like protein OS=Medicago truncatula GN=MTR_7g015970 PE=4 SV=1	66.94444444	22	401	14	1	360	40.671	5.96	32	1418.170618	22	177621715.2	127735554.2	156656500.8	112131292.3	180101002.5	212403753.4	393910710.1	400000000	445074377.7	164941233.8	267359615.7	80800445.5	60706613.05	73125673.46	198759987.4	379257459.7	375019299	399583622.1
G7L1X0	GDP-D-mannose-3,5-epimerase OS=Medicago truncatula GN=MTR_7g115080 PE=4 SV=1	54.25790754	27	406	13	1	411	46.446	6.47	26.384	1416.443514	27	51449048.55	117516709.9	75801532.65	265574113.2	272585301.1	185853284.2	268575484.2	280000000	264925224.8	282756400.7	182930263.4	304313366.2	NA	414378816.3	127537658.6	111161669.2	95004889.07	90340645
A0A072TW18	F0F1-type ATP synthase, beta subunit OS=Medicago truncatula GN=MTR_0002s0650 PE=3 SV=1	28.52348993	16	383	1	0	596	64.471	5.34	3.725	1412.194613	16	NA	NA	NA	NA	NA	NA	NA	13000000	NA	NA	NA	NA	NA	NA	NA	24847902.53	NA	NA
G7JGP9	Cytosol aminopeptidase family protein OS=Medicago truncatula GN=MTR_4g130860 PE=3 SV=1	61.55202822	31	369	30	1	567	59.571	7.71	10.189	1410.688306	31	581864239.5	495613950.4	333526743.7	560656461.3	535435413	531009383.4	232765419.6	370000000	339104287.8	1060336503	788007288.3	944420791.6	661027564.4	621568224.4	546589965.3	340023929.4	337517369.1	364837220.2
Q7X9B3	9/13 hydroperoxide lyase OS=Medicago truncatula GN=hpl1 PE=2 SV=1	59.33609959	30	387	26	1	482	53.899	6.61	24.719	1395.134127	30	134747508.1	122626132.1	96015274.7	230164231.5	253114922.5	292055160.9	537150968.4	290000000	317910269.8	235630333.9	267359615.7	167897029.6	350749319.9	329065530.6	265013316.5	353101772.9	325016725.8	399583622.1
G7L7K0	Lipoxygenase OS=Medicago truncatula GN=MTR_8g020990 PE=3 SV=1	22.46543779	18	476	5	1	868	97.29	6.81	1.794	1387.633448	18	85748414.25	2759087971	13138932.33	826230574.5	87616703.94	NA	NA	NA	2225371.888	NA	NA	NA	41820111.22	3900035918	NA	NA	12500643.3	NA
A0A072UW36	PfkB family carbohydrate kinase OS=Medicago truncatula GN=MTR_4g461070 PE=4 SV=1	70.96774194	20	343	4	1	341	37.501	5.25	26.213	1372.787203	20	NA	NA	NA	NA	116822271.9	12744225.2	11101120.01	14000000	24373120.68	129596683.7	NA	146909900.9	688008281.3	609380612.1	99379993.69	31386824.25	27501415.26	10076456.56
I3SN66	Uncharacterized protein OS=Medicago truncatula PE=2 SV=1	66.66666667	23	363	22	1	312	33.43	7.02	18.783	1367.146735	23	336868770.2	393425507	293099259.6	342295523.7	272585301.1	318605630.1	286480516.5	370000000	307313260.8	235630333.9	168858704.6	377768316.6	269807169.1	219377020.4	331266645.6	300790399.1	262513509.3	347464019.2
A0A072UID0	Cobalamin-independent methionine synthase OS=Medicago truncatula GN=MTR_6g027920 PE=3 SV=1	48.10457516	29	373	15	1	765	84.423	6.7	4.677	1364.260355	29	NA	NA	NA	18885270.27	16063062.39	17523309.65	304385548.7	200000000	158955134.9	NA	NA	NA	NA	NA	NA	143856277.8	137507076.3	158096128.7
I3SSX1	Proteasome subunit alpha type OS=Medicago truncatula GN=MTR_1g112250 PE=2 SV=1	79.32489451	19	343	19	1	237	25.962	4.75	75.27	1361.840997	19	673737540.5	562036438.6	505343551	519344932.5	399142762.4	488528632.8	214860387.3	320000000	264925224.8	353445500.9	136494119.6	209871287	472162546	511879714.2	579716629.8	405413146.6	325016725.8	347464019.2
G7IS29	Lipoxygenase OS=Medicago truncatula GN=MTR_2g099560 PE=3 SV=1	13.20973349	11	464	3	1	863	96.854	6.28	0.748	1359.328515	11	NA	NA	NA	15934446.79	NA	NA	64458116.2	NA	NA	NA	NA	NA	NA	NA	49689996.84	NA	NA	NA
Q1RSH4	GroEL-like chaperone, ATPase OS=Medicago truncatula GN=MTR_1g090130 PE=3 SV=1	59.375	33	362	9	1	576	61.074	6.62	9	1355.696283	33	41649229.78	29123706.36	42448858.28	43082022.81	30179086.91	32922581.77	11280170.34	16000000	15895513.49	NA	NA	35678118.79	45867218.75	29250269.38	28157664.88	22232333.85	17500900.62	7470476.413
A0A072TU77	Peptidase M1 family aminopeptidase N OS=Medicago truncatula GN=MTR_8g098525 PE=4 SV=1	46.05128205	38	361	38	1	975	109.612	6.61	5.273	1355.149093	38	189871488.7	209486308.9	272885517.5	247869172.4	253114922.5	238954222.5	103849187.2	91000000	94313380.04	223848817.2	87243664.06	220364851.4	283297527.6	243752244.9	248449984.2	103314963.2	110005661	112925806.2
G7JN11	Cyanogenic beta-glucosidase, putative OS=Medicago truncatula GN=MTR_4g015420 PE=3 SV=2	41.09848485	22	372	19	1	528	59.878	6.48	12.219	1344.168605	22	300119449.9	204376886.8	303206130.6	767214104.9	778815146.1	637211260.1	465530839.2	320000000	328507278.8	129596683.7	379932085.4	101787574.2	553104696.7	633755836.6	1142869927	536191581	562528948.4	555942430.7
G7KLK6	ATP synthase subunit beta OS=Medicago truncatula GN=MTR_6g055020 PE=4 SV=1	75.80071174	21	365	2	1	281	30.09	6.61	88.125	1338.330119	21	91873300.98	194158042.4	368900792.2	NA	NA	NA	NA	NA	NA	NA	NA	NA	47216254.6	NA	NA	NA	NA	NA
G7L3L0	60S ribosomal L8-like protein OS=Medicago truncatula GN=MTR_7g076940 PE=2 SV=1	55.5984556	14	339	8	1	259	27.951	10.64	15.156	1330.941435	14	673737540.5	817507547	960152747	767214104.9	973518932.7	1062018767	232765419.6	470000000	540447458.6	553731284.8	351788968	755536633.3	863382941.2	706881510.1	496899968.4	614658641.6	637532808.2	503822827.9
B7FH62	Plastocyanin OS=Medicago truncatula PE=2 SV=1	41.31736527	4	243	4	1	167	17.071	5.16	5.579	1326.818912	4	918733009.8	393425507	555877906.1	371803758.5	632787306.2	382326756.1	157564284.1	140000000	211940179.9	212067300.6	1829302634	89195296.98	404710753.7	329065530.6	1656333228	457724520.4	337517369.1	260598014.4
Q40311	6-phosphogluconate dehydrogenase, decarboxylating OS=Medicago sativa PE=2 SV=1	63.58024691	28	366	4	1	486	53.636	5.47	17.548	1324.034873	28	NA	NA	60641226.12	32459058.28	30665846.38	23895422.25	161145290.5	160000000	62522353.06	129596683.7	295502733.1	115429207.9	NA	23156463.26	21532331.97	57542511.13	63753280.82	60806203.36
G7I7Q4	Heat shock protein 81-2 OS=Medicago truncatula GN=MTR_1g025430 PE=3 SV=1	46.94376528	44	356	41	1	818	94.052	4.89	6.529	1323.7591	44	48999093.85	51094221.69	33352674.37	118032939.2	116822271.9	100891782.9	152192774.4	200000000	222537188.8	223848817.2	295502733.1	115429207.9	NA	25593985.71	53002663.3	248479025.3	262513509.3	277971215.4
A0A0K0LWR6	ATP synthase subunit alpha OS=Medicago lupulina GN=atpA PE=3 SV=1	37.45098039	22	378	2	1	510	55.717	5.35	10.406	1323.167561	22	NA	NA	NA	NA	NA	NA	286480516.5	290000000	307313260.8	NA	464361437.7	NA	NA	NA	5797166.298	248479025.3	212510936.1	243224813.5
G7K036	Lipoxygenase OS=Medicago truncatula GN=MTR_5g024020 PE=3 SV=1	17.41637832	17	435	7	0	867	97.949	6.37	1.448	1316.070584	17	NA	42408204	40932827.63	9442635.137	43321592.5	23364412.87	465530839.2	270000000	296716251.8	465369909.5	956865992.9	283326237.5	22933609.38	20718940.81	198759987.4	261556868.8	312516082.5	364837220.2
A0A072VL01	Succinyl-CoA ligase subunit beta OS=Medicago truncatula GN=MTR_1g069645 PE=3 SV=1	69.83372922	35	349	35	1	421	45.135	5.91	24.719	1314.676881	35	214371035.6	270799375	192030549.4	371803758.5	355334410.4	260194597.9	179050322.8	190000000	222537188.8	359336259.3	464361437.7	325300494.9	526123979.8	487504489.7	414083307	222323338.5	212510936.1	208478411.5
B7FLD9	2,3-bisphosphoglycerate-independent phosphoglycerate mutase OS=Medicago truncatula GN=MTR_7g074570 PE=2 SV=1	65.4676259	39	370	39	1	556	60.557	5.68	25.827	1312.539635	39	220495922.3	199267464.6	181923678.4	383607052.5	335864031.8	382326756.1	268575484.2	280000000	307313260.8	488932942.9	365860526.7	325300494.9	296787886	268127469.3	331266645.6	248479025.3	275014152.6	260598014.4
H6WPX9	Coat protein OS=Alfalfa mosaic virus PE=4 SV=1	66.06334842	15	341	1	1	221	24.512	8.82	86.333	1311.057082	15	NA	NA	NA	NA	NA	NA	913156646.2	1400000000	1589551349	NA	NA	NA	NA	NA	NA	NA	NA	NA
A0A0F6NLC3	ATP synthase subunit alpha, chloroplastic OS=Medicago hybrida GN=atpA PE=3 SV=1	35.88235294	21	375	1	1	510	55.657	5.27	9	1293.970458	21	NA	NA	NA	135737880.1	146027839.9	111511970.5	NA	NA	27552223.38	NA	NA	NA	NA	NA	18219665.51	156934121.3	162508362.9	105976525.9
B7FL29	40S ribosomal protein S4 OS=Medicago truncatula GN=MTR_5g018940 PE=2 SV=1	73.20754717	23	357	23	1	265	29.908	10.23	51.481	1282.109709	23	318494110.1	265689952.8	318366437.1	531148226.5	467289087.7	403567131.4	286480516.5	360000000	349701296.8	477151426.2	42214676.16	146909900.9	364239678.3	292502693.8	364393310.2	431568833.5	462523802	330090818.3
G7JVF8	Histone H4 OS=Medicago truncatula GN=MTR_4g128150 PE=3 SV=2	16.71018277	14	382	2	1	383	43.263	9.42	7.697	1280.022562	14	67373754.05	97079021.22	70748097.14	100327998.3	253114922.5	228334034.9	2148603873	1700000000	1801491529	276865642.4	4502898790	251845544.4	37773003.68	NA	165633322.8	745437076	737537954.6	816540445.2
B7FN14	Putative uncharacterized protein OS=Medicago truncatula PE=2 SV=1	64.24870466	19	329	19	1	193	21.769	9.28	99	1276.481071	19	336868770.2	332112441	495236680	649181165.7	584111359.6	637211260.1	268575484.2	300000000	328507278.8	424134601.1	436218320.3	556158910.6	714988998.2	524067326.4	645969959	418490990.1	425021872.2	434330024
G7JWW6	Alpha-1,4-glucan-protein synthase [UDP-forming]-like protein OS=Medicago truncatula GN=MTR_5g046030 PE=2 SV=1	70.16574586	21	355	12	1	362	41.171	6.07	29.392	1269.912666	21	220495922.3	229923997.6	156656500.8	247869172.4	228776949.2	201783565.7	250670451.9	260000000	233134197.8	276865642.4	197001822.1	314806930.5	296787886	158438959.2	380956642.5	235401181.9	237512222.7	225851612.5
A0A072V2R0	Dihydrolipoyl dehydrogenase OS=Medicago truncatula GN=MTR_4g123070 PE=4 SV=1	60.55776892	29	326	29	1	502	53.21	7.36	15.379	1254.158205	29	379742977.4	383206662.7	414381711.8	554754814.3	486759466.3	414187319.1	164726297	240000000	211940179.9	765798585.3	534719231.3	640107425.4	337258961.4	292502693.8	281576648.8	209245495	187509649.5	243224813.5
G7IDZ4	Heat shock protein 81-2 OS=Medicago truncatula GN=MTR_1g099840 PE=3 SV=1	40.34833091	35	330	9	1	689	79.315	5.05	6.912	1252.934732	35	NA	18904862.03	18192367.84	49573834.47	77881514.61	90271595.19	98477677.53	120000000	90074576.44	212067300.6	168858704.6	104935643.5	NA	NA	15238265.7	170011964.7	187509649.5	191105210.6
O65026	Sucrose synthase OS=Medicago sativa PE=2 SV=1	51.30434783	43	359	2	1	805	92.275	6.24	11.077	1243.346866	43	NA	NA	NA	NA	NA	NA	17905032.28	5000000	8795517.464	NA	78800728.83	NA	NA	NA	NA	3269460.86	6000308.783	NA
A4ZUE4	Sucrose synthase OS=Medicago sativa subsp. falcata PE=2 SV=1	48.88059701	42	351	1	1	804	92.37	6.46	10.22	1218.796538	42	NA	NA	NA	24196752.54	40887795.17	NA	5371509.684	NA	NA	NA	NA	NA	NA	NA	NA	NA	NA	NA
A0A072TQB8	Glyceraldehyde-3-phosphate dehydrogenase OS=Medicago truncatula GN=MTR_8g464820 PE=4 SV=1	25.95628415	10	308	6	0	366	41.253	6.44	2.162	1218.050697	10	979981877.1	1328449764	909618391.9	767214104.9	1119546773	1062018767	48343587.15	26000000	27552223.38	51249597.63	129458340.2	73454950.46	1618843015	1828141836	463773303.9	91544904.08	55002830.51	38221042.11
G7IS30	Lipoxygenase OS=Medicago truncatula GN=MTR_2g099570 PE=3 SV=1	7.433217189	5	401	1	1	861	97.325	6.54	0.369	1210.367961	5	NA	NA	NA	NA	NA	NA	28648051.65	NA	NA	NA	16885870.46	NA	NA	NA	NA	NA	NA	NA
A0A072VNM9	GDP-D-mannose-3,5-epimerase OS=Medicago truncatula GN=MTR_1g080950 PE=4 SV=1	57.21153846	30	343	16	1	416	47.104	6.47	20.063	1201.937345	30	6124886.732	8175075.47	21224429.14	129836233.1	107087082.6	143372533.5	170097806.6	160000000	158955134.9	170831992.1	132272652	157403465.3	28329752.76	25593985.71	46377330.39	96776041.46	111255725.4	105976525.9
A0A072TZ59	ATP synthase, F1 beta subunit OS=Medicago truncatula GN=MTR_7g033755 PE=3 SV=1	34.60764588	18	321	1	1	497	54.152	5.9	10.406	1201.815403	18	NA	NA	NA	NA	NA	NA	3401956.133	NA	NA	NA	NA	NA	NA	NA	NA	NA	NA	NA
P94084	Class I chitinase OS=Medicago sativa PE=2 SV=1	78.28746177	19	316	19	1	327	34.9	7.56	20.544	1199.282397	19	1286226214	1124072877	758015326.5	129836233.1	126557461.2	148682627.4	25067045.19	49000000	44507437.77	647983418.4	295502733.1	545665346.2	458672187.5	499692102	530026633	340023929.4	325016725.8	347464019.2
G7JNS2	NAD-dependent aldehyde dehydrogenase family protein OS=Medicago truncatula GN=MTR_4g106510 PE=3 SV=1	66.79920477	31	304	27	1	503	54.334	5.43	29.539	1192.273875	31	165371941.8	107297865.5	247618340	177049408.8	175233407.9	175233096.5	214860387.3	220000000	211940179.9	394680809.4	408075202.9	461716831.4	188865018.4	329065530.6	281576648.8	222323338.5	225011579.4	260598014.4
C8CGU0	Glyceraldehyde-3-phosphate dehydrogenase OS=Medicago sativa GN=GAPDH PE=2 SV=1	42.82178218	19	304	15	1	404	42.973	8.27	8.306	1186.111889	19	97998187.71	102188443.4	186977113.9	177049408.8	228776949.2	223023941	304385548.7	230000000	296716251.8	153159717.1	154787145.9	136416336.6	117366118.6	92625853.05	109317993.1	222323338.5	237512222.7	208478411.5
G7JPK2	Peptidyl-prolyl cis-trans isomerase OS=Medicago truncatula GN=MTR_4g075290 PE=2 SV=1	45.93023256	11	296	9	1	172	18.181	8.18	16.783	1181.095012	11	1653719418	1532826651	1111755812	2537708193	2531149225	2389542225	358100645.6	930000000	1165670989	1708319921	703577936	2413519801	634046847.5	572817775.4	298139981.1	771592762.9	737537954.6	642808435.5
B7FKU7	Cysteine synthase OS=Medicago truncatula GN=MTR_5g006340 PE=2 SV=1	71.38461538	21	304	14	1	325	34.232	5.82	21.19	1179.346802	21	110247961.2	132844976.4	65694661.63	342295523.7	355334410.4	307985442.4	177259819.6	230000000	222537188.8	200285783.9	140715587.2	283326237.5	202355376.8	195001795.9	231886651.9	156934121.3	175009006.2	191105210.6
P16346	Bowman-Birk type wound-induced trypsin inhibitor OS=Medicago sativa PE=1 SV=1	100	6	338	4	1	58	6.333	7.66	397.107	1177.641331	6	5022407120	4036443513	5558779061	1239345862	1119546773	2230239410	214860387.3	1400000000	1059700899	NA	NA	692575247.2	6610275644	13406373467	7784766172	1830898081	1625083629	1737320096
G7JPU6	NAD-dependent aldehyde dehydrogenase family protein OS=Medicago truncatula GN=MTR_4g107040 PE=3 SV=2	37.13235294	25	369	20	1	544	59.179	8.13	6.698	1167.085844	25	673737540.5	613130660.3	555877906.1	324590582.8	340731626.4	329225817.7	179050322.8	190000000	190746161.9	706891001.8	773935729.6	566652474.9	148393943	134063734.7	480336636.2	128162865.7	122506304.3	130299007.2
I3SEQ9	Serine hydroxymethyltransferase OS=Medicago truncatula PE=2 SV=1	61.42857143	29	292	7	1	490	54.177	8.56	14.283	1161.436613	29	NA	NA	16676337.18	15344282.1	43321592.5	29736525.47	57296103.29	110000000	80537268.35	NA	NA	57714603.93	53961433.83	57281777.54	110974326.3	74543707.6	87504503.09	76442084.23
B7FHD7	Uncharacterized protein OS=Medicago truncatula PE=2 SV=1	48.99328859	11	265	11	1	149	16.821	4.27	23.245	1153.833453	11	1224977346	1635015094	1212824522	1298362331	632787306.2	1327523459	555056000.6	700000000	731193620.5	1119244086	689506377.3	965407920.3	930834733.5	682506285.6	2153233197	771592762.9	675034738.1	660181636.5
A0A072TVY7	Ribulose bisphosphate carboxylase large chain domain protein OS=Medicago truncatula GN=MTR_0002s0100 PE=3 SV=1	33.33333333	12	338	1	1	231	25.894	9.32	16.783	1139.461395	12	NA	NA	NA	NA	NA	NA	42972077.47	11000000	NA	NA	22514493.95	NA	NA	NA	NA	NA	NA	3300908.183
Q9SBR8	L3 Ribosomal protein OS=Medicago sativa subsp. varia GN=rl3 PE=2 SV=1	59.79381443	28	335	20	1	388	44.405	10.14	26.067	1139.290411	28	15924705.5	22481457.54	37900766.33	64918116.57	97351893.27	100891782.9	358100645.6	320000000	254328215.8	182613508.8	182930263.4	136416336.6	22933609.38	25593985.71	38095664.25	209245495	225011579.4	243224813.5
I3T0C3	Histone H4 OS=Medicago truncatula PE=2 SV=1	62.13592233	13	334	1	1	103	11.388	11.47	793.328	1125.637927	13	NA	NA	NA	147541174	NA	1380624397	NA	NA	NA	NA	NA	NA	NA	NA	NA	NA	NA	95552605.28
B7FKV4	Acetamidase/formamidase, putative OS=Medicago truncatula GN=MTR_4g095660 PE=2 SV=1	60.84070796	25	292	6	1	452	49.773	5.53	16.475	1125.13901	25	18987148.87	14306382.07	70748097.14	94426351.37	107087082.6	84961501.35	37600567.79	48000000	56164147.66	52427749.3	39400364.41	67158811.85	134903584.6	NA	71222328.81	88929335.4	80004117.11	92077965.09
G7J7B0	Amine oxidase OS=Medicago truncatula GN=MTR_3g080500 PE=3 SV=1	35.29411765	20	295	20	1	731	82.622	6.25	4.289	1118.354568	20	796235275.1	919695990.5	1414961943	1062296453	924842986	446047882.1	80572645.25	140000000	127164107.9	235630333.9	122422560.9	209871287	1065738318	597192999.9	182196655.1	209245495	212510936.1	159833448.8
A0A072V484	Heat shock 70 kDa protein OS=Medicago truncatula GN=MTR_2g010020 PE=3 SV=1	31.61004431	24	307	12	1	677	72.464	5.68	3.642	1117.011429	24	165371941.8	117516709.9	111175581.2	112131292.3	121689866.6	100891782.9	41181574.24	76000000	75238763.85	100142891.9	95686599.29	53517178.19	49914326.29	62156822.44	53002663.3	53619158.1	46252380.2	38221042.11
G7J8C0	Puromycin-sensitive aminopeptidase-like protein OS=Medicago truncatula GN=MTR_3g104720 PE=4 SV=1	44.40639269	41	318	41	1	876	98.944	5.69	5.661	1112.462682	41	12862262.14	NA	49018324.45	112131292.3	107087082.6	111511970.5	121754219.5	110000000	116567098.9	141378200.4	253288057	209871287	76895043.2	54844255.09	96067327.23	100699394.5	95004889.07	132036327.3
G7J648	Cobalamin-independent methionine synthase OS=Medicago truncatula GN=MTR_3g079640 PE=3 SV=1	41.69741697	31	307	22	1	813	90.637	7.23	4.154	1106.526202	31	NA	40875377.35	106122145.7	112131292.3	160630623.9	127442252	103849187.2	120000000	127164107.9	188504267.2	225144939.5	115429207.9	NA	NA	38095664.25	92852688.43	92504760.41	109451166.1
I3T683	Uncharacterized protein OS=Medicago truncatula PE=2 SV=1	47.76119403	11	241	11	1	268	29.499	7.75	7.799	1090.952778	11	477741165.1	403644351.3	490183244.5	826230574.5	973518932.7	531009383.4	680391226.6	750000000	720596611.5	1590504754	1041295345	2098712870	890363658.1	780007183.5	1192559924	967760414.6	900046317.5	712301239.4
A0A072TYG3	Processing peptidase OS=Medicago truncatula GN=MTR_7g053330 PE=3 SV=1	52.2556391	30	327	30	1	532	59.595	6.93	14.849	1089.120888	30	281744789.7	291237063.6	363847356.7	289180701.1	287188085.1	307985442.4	177259819.6	230000000	254328215.8	88361375.23	47843299.65	167897029.6	109271903.5	207189408.1	182196655.1	274634712.2	275014152.6	191105210.6
A0A072TKG2	Photosystem II D2 protein OS=Medicago truncatula GN=MTR_0002s0420 PE=3 SV=1	21.55388471	18	271	18	0	798	88.302	6.27	9.857	1087.091449	18	110247961.2	137954398.6	379007663.3	430820228.1	876167039.4	796514075.2	590866065.2	580000000	688805584.5	76579858.53	39400364.41	90244653.42	836402224.3	706881510.1	877856610.9	1163928066	1100056610	1146631263
A0A072UTP5	ADP/ATP carrier protein OS=Medicago truncatula GN=MTR_3g028590 PE=3 SV=1	43.51145038	24	327	9	1	393	42.694	9.82	12.895	1083.218364	24	85748414.25	143063820.7	96015274.7	247869172.4	277452895.8	223023941	171888309.9	180000000	190746161.9	NA	16885870.46	50369108.88	90385401.66	88969569.37	114286992.7	156934121.3	150007719.6	121612406.7
I3ST83	Uncharacterized protein OS=Medicago truncatula PE=2 SV=1	25.6684492	5	314	5	1	187	20.853	5.71	11.328	1081.020553	5	1224977346	1175167099	758015326.5	2242625845	2482473278	2601945979	6445811620	5800000000	6358205396	1826135088	2955027331	1678970296	2563168107	2681274693	8778566109	3792574597	4000205856	3995836221
A0A072VBW0	General regulatory factor 2 OS=Medicago truncatula GN=MTR_2g091225 PE=3 SV=1	60.53639847	15	284	12	1	261	29.521	4.83	11.023	1072.064357	15	79623527.51	66422488.2	136442758.8	135737880.1	267717706.5	164612908.9	112801703.4	210000000	222537188.8	176722750.5	42214676.16	146909900.9	129507441.2	98719659.17	109317993.1	261556868.8	275014152.6	112925806.2
G7IBY1	60S ribosomal protein L3B OS=Medicago truncatula GN=MTR_1g098540 PE=3 SV=2	60.15424165	28	313	20	0	389	44.512	10.18	23.816	1067.472459	28	9187330.098	9707902.122	45986263.14	51934493.25	73013919.95	69031219.85	268575484.2	260000000	180149152.9	164941233.8	182930263.4	70306881.15	12815840.53	20718940.81	10434899.34	130778434.4	162508362.9	163308089
G7J5Y4	Glyceraldehyde-3-phosphate dehydrogenase OS=Medicago truncatula GN=MTR_3g115920 PE=3 SV=1	42.35033259	22	286	18	1	451	47.909	7.2	5.813	1066.500323	22	18374660.2	47006683.95	50534355.1	106229645.3	136292650.6	132752345.9	250670451.9	250000000	243731206.8	223848817.2	267359615.7	157403465.3	52612397.98	53625493.87	97723660.46	156934121.3	162508362.9	142460247.9
G7IT86	Phosphoglycerate kinase OS=Medicago truncatula GN=MTR_2g066120 PE=3 SV=1	61.34663342	23	283	6	1	401	42.427	6.01	12.01	1063.70122	23	195996375.4	260580530.6	181923678.4	182951055.8	180101002.5	90271595.19	268575484.2	210000000	211940179.9	82470616.88	33771740.93	NA	93083473.35	82875763.25	NA	170011964.7	175009006.2	243224813.5
B7FGP1	Ribosomal protein S11 OS=Medicago truncatula GN=MTR_4g096790 PE=2 SV=1	76.1589404	18	278	3	1	151	16.308	10.59	586.802	1062.196342	18	232745695.8	372987818.3	353740485.7	342295523.7	311526058.5	286745067.1	121754219.5	190000000	98552183.63	159050475.4	21107338.08	314806930.5	445181829.1	316877918.3	231886651.9	121623944	110005661	48644962.69
Q40345	Isocitrate dehydrogenase [NADP], chloroplastic (Fragment) OS=Medicago sativa PE=2 SV=1	61.20092379	29	291	3	1	433	48.353	6.55	14.459	1051.170049	29	NA	NA	NA	NA	77881514.61	74341313.68	14861176.79	5700000	7841786.655	111924408.6	73172105.34	50369108.88	NA	NA	NA	10854610.05	33751736.91	5038228.279
A0A072TPE4	26S proteasome non-ATPase regulatory subunit 6 OS=Medicago truncatula GN=MTR_8g046560 PE=3 SV=1	18.9292543	11	290	4	1	523	57.656	5.95	2.075	1049.738341	11	673737540.5	664224882	439648889.4	885247044.1	827491092.8	902715951.9	NA	1300000000	1165670989	706891001.8	858365081.9	1154292079	580085413.6	115782316.3	1308503250	1046227475	1037553394	1181377665
Q40325	Aspartate aminotransferase OS=Medicago sativa GN=AAT2 PE=3 SV=1	67.69230769	29	301	28	1	455	49.85	7.88	9.625	1049.467096	29	238870582.5	265689952.8	186977113.9	342295523.7	326128842.4	254884504.1	157564284.1	240000000	233134197.8	188504267.2	281431174.4	293819801.8	161884301.5	207189408.1	281576648.8	392335303.2	387519942.3	347464019.2
G7J0Z5	Photosystem I P700 chlorophyll A apoprotein A2 OS=Medicago truncatula GN=MTR_3g035600 PE=3 SV=2	16.63339987	25	335	13	1	1503	167.912	7.28	2.952	1048.114753	25	59411401.3	81750754.7	60641226.12	123934586.2	150895434.6	122132158.2	250670451.9	210000000	201343170.9	NA	267359615.7	272832673.1	256316810.7	255939857.1	281576648.8	261556868.8	287514795.9	312717617.3
D2Y175	Harvest-induced protein OS=Medicago sativa PE=2 SV=1	47.13375796	11	267	4	1	157	16.627	5.2	12.594	1046.621168	11	55736469.26	143063820.7	NA	18885270.27	48675946.63	33984600.54	13965925.18	210000000	36029830.58	430025359.5	225144939.5	346287623.6	5396143.383	NA	NA	NA	12000617.57	29534441.63
G7LAL7	40S ribosomal protein S2-4 OS=Medicago truncatula GN=MTR_8g105340 PE=3 SV=1	56.27240143	19	267	2	1	279	30.431	10.32	15.103	1043.121766	19	73498640.78	97079021.22	75801532.65	129836233.1	111954677.3	143372533.5	114592206.6	190000000	233134197.8	57729431.82	56286234.88	33579405.92	29678788.6	NA	104348993.4	117700591	67503473.81	191105210.6
B7FLQ0	Uncharacterized protein OS=Medicago truncatula PE=2 SV=1	38.07763401	20	271	1	1	541	61.679	4.83	5.236	1042.735706	20	134747508.1	102188443.4	131389323.3	236065878.4	296923274.5	286745067.1	98477677.53	140000000	169552143.9	NA	NA	NA	NA	97500897.94	182196655.1	248479025.3	237512222.7	208478411.5
G7KVS0	E1 subunit-like 2-oxoglutarate dehydrogenase OS=Medicago truncatula GN=MTR_7g023770 PE=4 SV=2	45.94330401	44	298	32	1	1023	115.745	6.95	5.709	1039.131877	44	54511491.91	50583279.47	60641226.12	129836233.1	131425055.9	111511970.5	32229058.1	35000000	39208933.27	247411850.6	108351002.1	283326237.5	NA	NA	NA	44464667.69	56252894.84	48644962.69
G7JW95	Ferredoxin--NADP reductase OS=Medicago truncatula GN=MTR_5g022300 PE=3 SV=1	51.80055402	19	276	19	1	361	40.278	8.21	11.253	1035.157141	19	232745695.8	240142841.9	156656500.8	129836233.1	136292650.6	122132158.2	168307303.4	250000000	222537188.8	123705925.3	225144939.5	230858415.7	161884301.5	158438959.2	140788324.4	261556868.8	250012866	312717617.3
I3SFE3	Proteasome subunit alpha type OS=Medicago truncatula GN=MTR_0167s0060 PE=2 SV=1	58.29787234	14	279	14	1	235	25.562	5.68	53.117	1032.003326	14	673737540.5	613130660.3	606412261.2	525246579.5	423480735.7	456668069.8	118173213	230000000	211940179.9	453588392.8	63322014.24	440729702.7	795931148.9	585005387.7	496899968.4	300790399.1	262513509.3	260598014.4
G7JFB0	Tubulin beta-1 chain OS=Medicago truncatula GN=MTR_4g097830 PE=3 SV=1	54.32372506	19	250	4	0	451	49.598	5.06	14.086	1031.716183	19	195996375.4	148173242.9	207190855.9	70819763.53	87616703.94	95581689.02	162935793.7	100000000	72059661.15	NA	NA	NA	55310469.67	41437881.63	9275466.077	60158079.82	175009006.2	151146848.4
B7FMW0	40S ribosomal protein S8 OS=Medicago truncatula GN=MTR_7g053450 PE=2 SV=1	58.98617512	20	255	7	1	217	24.716	10.37	49.119	1028.492171	20	459366504.9	209486308.9	121282452.2	277377407.2	189836191.9	191163378	57296103.29	140000000	243731206.8	365227017.6	125236872.6	713562375.9	215845735.3	195001795.9	66253329.12	170011964.7	120006175.7	171994689.5
G7L7L3	Subtilisin-like serine protease OS=Medicago truncatula GN=MTR_8g021130 PE=4 SV=1	33.75796178	24	251	24	1	785	83.843	6.83	4.289	1027.523328	24	508365598.7	357659551.8	333526743.7	118032939.2	92484298.6	100891782.9	59086606.52	79000000	82656670.14	318100950.8	182930263.4	325300494.9	229336093.8	182814183.6	231886651.9	98083825.8	87504503.09	81654044.52
G7J421	Tubulin beta-1 chain OS=Medicago truncatula GN=MTR_3g110720 PE=3 SV=1	56.31929047	20	250	4	1	451	49.522	5.06	15.379	1022.622456	20	NA	66422488.2	NA	43672187.51	53543541.3	58411032.18	162935793.7	100000000	72059661.15	NA	NA	NA	NA	NA	9275466.077	56234726.79	175009006.2	151146848.4
Q43791	Peroxidase OS=Medicago sativa GN=prx1C PE=2 SV=1	27.93296089	10	249	3	1	358	38.252	6.2	5.31	1017.573628	10	563489579.3	122626132.1	141496194.3	8852470.441	25798251.72	74341313.68	51924593.61	39000000	56164147.66	NA	168858704.6	52467821.75	72847935.67	19500179.59	463773303.9	107238316.2	275014152.6	114663126.3
Q9STA3	Hydroperoxide lyase OS=Medicago sativa GN=cyp74B4v1 PE=2 SV=1	54.79166667	22	263	4	1	480	53.838	8.15	22.101	1007.558665	22	NA	41386319.57	NA	NA	48675946.63	NA	28648051.65	35000000	23313419.78	164941233.8	78800728.83	125922772.2	NA	NA	43064663.93	98083825.8	98755082.06	116400446.4
G7LA76	Chitinase (Class Ib) / Hevein OS=Medicago truncatula GN=MTR_8g074330 PE=2 SV=2	31.875	9	229	8	1	320	34.263	6.62	9	1005.519605	9	5879891263	5058327947	4649160669	826230574.5	632787306.2	849615013.5	21486038.73	57000000	48746241.37	2474118506	802078847	1783905940	539614338.3	390003591.8	430646639.3	68004785.88	85004374.43	67755483.75
G7LIN7	Tubulin beta-1 chain OS=Medicago truncatula GN=MTR_8g085980 PE=3 SV=1	54.12026726	19	261	8	1	449	49.481	5.14	19.309	1004.872203	19	177621715.2	183939198.1	257725211	177049408.8	194703786.5	228334034.9	82363148.48	80000000	82656670.14	NA	39400364.41	59813316.8	NA	97500897.94	120912325.7	90237119.74	98755082.06	85128684.71
G7K882	Phosphoribulokinase OS=Medicago truncatula GN=MTR_5g027530 PE=3 SV=1	58.39416058	19	259	19	1	411	45.661	7.12	9	999.4664156	19	177621715.2	158392087.2	186977113.9	206557643.6	262850111.8	270814785.6	127125729.2	210000000	201343170.9	477151426.2	182930263.4	482703960.1	269807169.1	158438959.2	430646639.3	261556868.8	237512222.7	243224813.5
B7FGV9	Superoxide dismutase [Cu-Zn] OS=Medicago truncatula GN=MTR_7g114240 PE=2 SV=1	55.26315789	7	211	7	1	152	15.217	5.86	463.159	987.0498316	7	1898714887	1737203537	1111755812	2006559967	1362926506	1752330965	501340903.8	660000000	413283350.7	1001428919	52064767.26	986395049	3777300368	2803150816	1175996592	784670606.3	850043744.3	1025018857
A0A072VQC8	Tubulin beta-1 chain OS=Medicago truncatula GN=MTR_1g106005 PE=3 SV=1	51.11111111	18	244	2	1	450	49.412	5.1	14.086	978.0769498	18	195996375.4	148173242.9	207190855.9	112131292.3	141160245.2	164612908.9	NA	17000000	14835812.59	NA	NA	NA	55310469.67	41437881.63	NA	24847902.53	NA	NA
I3T1L8	40S ribosomal protein S6 OS=Medicago truncatula PE=2 SV=1	45.80152672	15	238	8	0	262	30.067	10.51	9	975.4377551	15	306244336.6	214595731.1	394167969.8	300983995	340731626.4	414187319.1	159354787.3	200000000	169552143.9	253302609	75986417.09	230858415.7	256316810.7	207189408.1	79503994.95	222323338.5	250012866	191105210.6
G7I8A4	NADP-dependent glyceraldehyde-3-phosphate dehydrogenase OS=Medicago truncatula GN=MTR_1g014320 PE=3 SV=1	30.84677419	12	278	2	1	496	53.275	7.88	1.894	975.0701621	12	NA	102188443.4	34868705.02	141639527.1	111954677.3	106201876.7	116382709.8	130000000	201343170.9	129596683.7	87243664.06	293819801.8	66102756.44	NA	182196655.1	196167651.6	187509649.5	225851612.5
H6W451	Actin 2 OS=Medicago sativa PE=2 SV=1	63.92572944	21	262	7	1	377	41.685	5.49	25.49	966.6624277	21	24499546.93	NA	55587790.61	70819763.53	58411135.96	90271595.19	100268180.8	84000000	97492482.73	217958058.9	140715587.2	103886287.1	NA	NA	28157664.88	71928138.92	87504503.09	76442084.23
A4ULF8	S-adenosylmethionine synthase OS=Medicago sativa subsp. falcata GN=SAMS PE=2 SV=1	68.68686869	26	278	9	1	396	43.132	6.18	28.427	965.8318696	26	NA	NA	NA	112131292.3	48675946.63	NA	30438554.87	96000000	55104446.76	NA	47843299.65	NA	NA	NA	NA	91544904.08	91254696.08	100764565.6
G7JRA2	Tubulin beta-1 chain OS=Medicago truncatula GN=MTR_4g019110 PE=2 SV=1	52.33853007	19	246	2	1	449	50.504	4.83	13.251	961.445715	19	NA	NA	80854968.16	76721410.49	165498218.6	164612908.9	76991638.8	51000000	91134277.34	NA	NA	NA	NA	NA	34782997.79	100699394.5	116255982.7	85128684.71
G7IDU4	Protein disulfide isomerase-like protein OS=Medicago truncatula GN=MTR_1g087520 PE=3 SV=2	54.67032967	18	236	3	1	364	40.402	5.49	3.739	959.5132903	18	46549139.16	97079021.22	90961839.19	82623057.45	82749109.28	79651407.52	53715096.84	NA	42388035.97	49482370.13	NA	NA	NA	23156463.26	NA	62773648.51	71253666.8	17025736.94
A0A072VCX2	Aspartate aminotransferase OS=Medicago truncatula GN=MTR_3g110065 PE=3 SV=1	63.75545852	27	275	26	1	458	50.188	8.44	14.849	950.0361975	27	73498640.78	81750754.7	65694661.63	200655996.7	214174165.2	175233096.5	137868748.5	140000000	137761116.9	100142891.9	140715587.2	136416336.6	35074931.99	86532046.92	87785661.09	125547297	122506304.3	128561687.1
I3T3T7	40S ribosomal protein S8 OS=Medicago truncatula GN=MTR_8g012325 PE=2 SV=1	56.74418605	19	226	6	1	215	24.597	10.32	24.119	943.274379	19	140872394.8	66422488.2	111175581.2	165246114.9	131425055.9	138062439.7	21486038.73	38000000	76298464.75	100142891.9	NA	115429207.9	110620939.3	NA	NA	69312570.23	17500900.62	99027245.48
P38661	Probable protein disulfide-isomerase A6 OS=Medicago sativa PE=2 SV=1	59.06593407	19	227	4	1	364	40.467	5.59	3.739	940.4682912	19	26337012.95	86860176.88	31331300.16	54295152.04	13629265.06	NA	NA	NA	NA	NA	NA	NA	20235537.68	5484425.509	NA	5361915.81	6875353.814	5211960.288
A0A072V1W7	Calnexin 2 OS=Medicago truncatula GN=MTR_3g098430 PE=3 SV=1	36.81318681	21	245	2	1	546	62.235	4.81	5.952	938.7744527	21	NA	NA	NA	NA	NA	NA	59086606.52	NA	NA	NA	NA	NA	NA	NA	NA	2484790.253	26251350.93	93815285.19
A0A072TPW7	Phosphoenolpyruvate carboxylase OS=Medicago truncatula GN=MTR_8g463920 PE=3 SV=1	47.25956567	43	265	21	1	967	110.539	5.88	4.298	932.6240867	43	7962352.751	NA	NA	82623057.45	63278730.62	90271595.19	60877109.75	52000000	78417866.55	21206730.06	73172105.34	61912029.67	NA	NA	26501331.65	82390413.67	68753538.14	78179404.32
B6DXD7	Uncharacterized protein OS=Medicago truncatula GN=VP1 PE=2 SV=1	18.69281046	14	242	13	1	765	80.088	5.27	3.037	931.1581547	14	857484142.5	817507547	1111755812	708197635.3	730139199.5	509769008.1	143240258.2	130000000	137761116.9	365227017.6	132272652	514184653.2	795931148.9	731256734.6	198759987.4	209245495	212510936.1	173732009.6
G7I9L3	Elongation factor 1-alpha OS=Medicago truncatula GN=MTR_1g095650 PE=3 SV=2	44.86607143	20	283	3	1	448	49.399	9.06	5.236	930.7467778	20	NA	NA	NA	37770540.55	53543541.3	63721126.01	6266761.298	22000000	28611924.28	NA	NA	NA	NA	NA	NA	11508502.23	23751222.27	22585161.25
D0VDZ3	S-adenosyl-L-methionine: caffeic acid 3-0-methyltransferase OS=Medicago sativa GN=COMT PE=2 SV=1	73.15068493	21	242	21	1	365	39.921	6.05	46.863	927.9685655	21	NA	71531910.37	NA	277377407.2	248247327.8	292055160.9	268575484.2	280000000	317910269.8	341663984.2	197001822.1	304313366.2	NA	106032226.5	139131991.2	300790399.1	337517369.1	295344416.3
A0A072UKS2	PfkB family carbohydrate kinase OS=Medicago truncatula GN=MTR_4g067310 PE=3 SV=1	67.0694864	22	233	15	1	331	35.285	5.34	15.681	924.125061	22	128622621.4	153282665.1	161709936.3	94426351.37	165498218.6	175233096.5	73410632.34	96000000	127164107.9	430025359.5	267359615.7	346287623.6	107922867.7	134063734.7	41408330.7	170011964.7	175009006.2	166782729.2
G7L8T3	GDP dissociation inhibitor OS=Medicago truncatula GN=MTR_8g088620 PE=2 SV=1	61.48648649	28	263	23	1	444	49.727	5.88	30.623	920.1794112	28	NA	32189359.66	NA	100327998.3	87616703.94	84961501.35	214860387.3	150000000	158955134.9	135487442	211073380.8	104935643.5	NA	NA	69565995.58	143856277.8	150007719.6	168520049.3
G7J4Y2	Thylakoid-bound ascorbate peroxidase OS=Medicago truncatula GN=MTR_3g088160 PE=3 SV=1	50.4587156	21	210	21	1	436	47.438	8.95	5.813	912.2790509	21	104123074.4	132844976.4	136442758.8	194754349.7	180101002.5	180543190.4	171888309.9	240000000	190746161.9	76579858.53	43621832.03	71356237.59	269807169.1	207189408.1	137475657.9	209245495	200010292.8	165045409.1
I3T7Z7	Uncharacterized protein OS=Medicago truncatula PE=2 SV=1	99.2248062	16	214	1	1	129	14.177	5.27	397.107	909.1964673	16	NA	NA	NA	NA	NA	NA	NA	NA	NA	253302609	NA	146909900.9	NA	NA	NA	NA	NA	NA
A0A072TC88	ATP synthase, F1 beta subunit OS=Medicago truncatula GN=MTR_1829s0010 PE=3 SV=1	41.42011834	10	233	2	1	338	37.096	4.96	6.305	908.6902931	10	NA	NA	NA	NA	NA	NA	NA	13000000	NA	NA	NA	NA	29678788.6	NA	NA	24847902.53	NA	NA
G7KXR2	Transaldolase family protein OS=Medicago truncatula GN=MTR_7g006560 PE=3 SV=1	52.14446953	19	235	19	1	443	48.48	6.6	5.579	908.5500987	19	532865145.7	562036438.6	505343551	472131756.9	423480735.7	467288257.4	268575484.2	290000000	286119242.8	589075834.9	591005466.2	367274752.3	283297527.6	304690306.1	314703313.3	326946086	312516082.5	330090818.3
B7FJC8	Uncharacterized protein OS=Medicago truncatula PE=2 SV=1	56.76392573	20	250	7	1	377	41.596	5.49	17.588	902.957353	20	244995469.3	137954398.6	85908403.68	147541174	126557461.2	159302815	118173213	120000000	105970089.9	259193367.3	115386781.5	NA	NA	NA	84472994.63	103314963.2	113755854	79916724.42
G7LD98	Guanine nucleotide-binding protein beta subunit-like protein OS=Medicago truncatula GN=MTR_8g106790 PE=4 SV=1	66.76923077	19	226	9	1	325	35.66	7.44	18.573	901.3385882	19	NA	NA	10612214.57	6491811.657	7788151.461	5841103.218	128916232.4	130000000	137761116.9	377008534.3	309574291.8	167897029.6	NA	NA	13747565.79	81082629.32	93754824.74	86866004.8
G7IAN2	Tubulin beta-1 chain OS=Medicago truncatula GN=MTR_1g101130 PE=3 SV=1	51.89309577	19	229	1	1	449	50.534	4.83	13.251	901.2727385	19	NA	NA	NA	17114776.19	NA	NA	17905032.28	32000000	33910428.78	NA	NA	NA	NA	NA	NA	NA	41252122.89	41695682.31
G7KFV7	Isocitrate dehydrogenase [NADP] OS=Medicago truncatula GN=MTR_5g077070 PE=3 SV=1	60.4368932	27	262	1	1	412	45.988	6.39	10.325	900.59382	27	NA	NA	NA	NA	NA	NA	NA	NA	43447736.87	NA	NA	NA	NA	NA	NA	NA	NA	NA
Q40329	Serine proteinase inhibitor OS=Medicago sativa GN=ATI 18 PE=2 SV=1	46.90265487	6	249	2	1	113	12.556	7.85	11.589	899.9028938	6	220495922.3	199267464.6	257725211	49573834.47	NA	79651407.52	26857548.42	110000000	99611884.53	NA	NA	NA	863382941.2	1706265714	67909662.35	71928138.92	32501672.58	NA
A0A072UDY2	Presequence protease OS=Medicago truncatula GN=MTR_5g004680 PE=3 SV=1	50.04642526	47	252	47	1	1077	120.647	5.55	3.524	897.9222726	47	42261718.45	61313066.03	50534355.1	56065646.13	63278730.62	53100938.34	39391071.01	37000000	48746241.37	100142891.9	54879079.01	98639504.9	79593114.89	56063016.32	91098327.55	68004785.88	73753795.46	69492803.84
G7IML1	Tubulin beta-1 chain OS=Medicago truncatula GN=MTR_2g031310 PE=3 SV=1	49.88764045	18	229	1	1	445	49.974	4.89	12.043	896.893893	18	NA	NA	NA	NA	39427516.77	143372533.5	NA	NA	8265667.014	NA	NA	NA	NA	NA	NA	36617961.63	21251093.61	41695682.31
G7L5V0	Tubulin beta-1 chain OS=Medicago truncatula GN=MTR_7g089120 PE=3 SV=1	58.12917595	21	235	5	1	449	50.546	4.83	19.309	891.6687403	21	104123074.4	49561395.04	NA	123934586.2	102219487.9	180543190.4	84153651.71	66000000	81596969.24	NA	NA	NA	NA	NA	NA	109853884.9	121256240	107713846
Q9STA1	Hydroperoxide lyase OS=Medicago sativa GN=cyp74B4v3 PE=2 SV=1	51.45833333	20	238	3	0	480	53.855	8.37	17.738	891.1859725	20	NA	NA	NA	21836093.75	NA	28143497.32	57296103.29	49000000	44507437.77	270974884	47843299.65	230858415.7	NA	NA	34782997.79	66697001.54	65003345.15	52119602.88
G7IT87	Phosphoglycerate kinase OS=Medicago truncatula GN=MTR_2g066130 PE=3 SV=1	53.6159601	18	235	1	1	401	42.597	5.83	8.363	890.3782353	18	NA	NA	NA	NA	7788151.461	1221321.582	37600567.79	21000000	11656709.89	NA	NA	NA	NA	NA	NA	4969580.507	6000308.783	NA
A0A072V0S0	Purple acid phosphatase OS=Medicago truncatula GN=MTR_3g074930 PE=3 SV=1	37.77777778	25	260	15	1	630	71.079	6.83	13.548	888.5009848	25	15312216.83	NA	32341987.26	25967246.63	19470378.65	26550469.17	127125729.2	100000000	127164107.9	NA	94279443.42	84997871.24	NA	43875404.07	29813998.11	183089808.1	175009006.2	133773647.4
G7IPY3	Ribosomal protein S11 OS=Medicago truncatula GN=MTR_2g019670 PE=2 SV=2	74.17218543	16	234	1	1	151	16.303	10.59	288.427	888.2935295	16	NA	NA	NA	NA	NA	NA	17905032.28	200000000	158955134.9	NA	NA	NA	NA	NA	NA	170011964.7	175009006.2	191105210.6
G7IJ13	Proteasome subunit alpha type OS=Medicago truncatula GN=MTR_2g060830 PE=2 SV=1	59.3495935	18	225	18	1	246	27.235	6.02	30.623	886.9242072	18	342993657	352550129.7	358793921.2	283279054.1	233644543.8	270814785.6	76991638.8	160000000	137761116.9	259193367.3	92872287.55	293819801.8	431691470.6	329065530.6	119255992.4	183089808.1	175009006.2	173732009.6
A0A161HTI2	Putative elongation factor 1-alpha (Fragment) OS=Medicago ruthenica PE=2 SV=1	33.72781065	16	257	4	0	338	36.707	8.7	6.279	884.4601877	16	238870582.5	153282665.1	232458033.5	253770819.3	301790869.1	302675348.6	10922069.69	390000000	349701296.8	547840526.4	2110733808	241351980.1	47216254.6	39000359.18	NA	274634712.2	98755082.06	48644962.69
I3S2W4	Lactoylglutathione lyase OS=Medicago truncatula PE=2 SV=1	32.48175182	11	267	9	1	274	30.634	5.78	6.743	882.6997192	11	208246148.9	168610931.6	252671775.5	501639991.7	778815146.1	690312198.5	358100645.6	340000000	413283350.7	1354874420	351788968	388261881	296787886	170626571.4	563153297.6	379257459.7	375019299	330090818.3
G7J7W0	Class I glutamine amidotransferase superfamily protein OS=Medicago truncatula GN=MTR_3g064140 PE=4 SV=1	36.95090439	12	191	12	1	387	41.386	6.04	14.013	881.8940382	12	59411401.3	66422488.2	146549629.8	88524704.41	219041759.8	175233096.5	150402271.1	120000000	127164107.9	353445500.9	1829302634	503691088.8	161884301.5	195001795.9	231886651.9	183089808.1	212510936.1	147672208.2
A2Q2V1	ATP-citrate lyase/succinyl-CoA ligase OS=Medicago truncatula GN=MTR_2g034090 PE=4 SV=1	54.76973684	31	255	31	1	608	65.851	7.72	8.047	880.9025056	31	45936650.49	39342550.7	55587790.61	241967525.4	243379733.2	244264316.4	168307303.4	210000000	201343170.9	435916117.8	225144939.5	472210395.8	55310469.67	103594704.1	137475657.9	248479025.3	237512222.7	225851612.5
B7FID3	40S ribosomal protein SA OS=Medicago truncatula PE=2 SV=1	50.16722408	15	238	15	1	299	33.041	5.02	14.505	880.6396158	15	300119449.9	362768974	363847356.7	649181165.7	681463252.9	690312198.5	411815742.4	520000000	519253440.6	300428675.8	365860526.7	241351980.1	337258961.4	243752244.9	513463300.7	680047858.8	737537954.6	660181636.5
I3S1W3	40S ribosomal protein S6 OS=Medicago truncatula GN=MTR_4g088595 PE=2 SV=1	48.38709677	14	214	7	1	248	28.189	10.7	9	878.3973668	14	293994563.1	204376886.8	394167969.8	312787288.9	365069599.7	361086380.7	179050322.8	220000000	190746161.9	253302609	113979625.6	178390594	350749319.9	195001795.9	102692660.1	261556868.8	300015439.2	159833448.8
A0A072TS46	Uncharacterized protein OS=Medicago truncatula GN=MTR_8g064610 PE=4 SV=1	60.15625	23	238	20	1	384	40.916	7.88	7.66	875.3712345	23	220495922.3	153282665.1	197083984.9	253770819.3	243379733.2	260194597.9	168307303.4	370000000	286119242.8	318100950.8	35178896.8	283326237.5	377730036.8	243752244.9	248449984.2	300790399.1	275014152.6	277971215.4
G7JK14	Caffeoyl-CoA 3-O-methyltransferase OS=Medicago truncatula GN=MTR_4g085590 PE=2 SV=1	72.87449393	20	201	20	1	247	27.967	5.67	140.254	869.6800277	20	61248867.32	107297865.5	70748097.14	200655996.7	165498218.6	185853284.2	157564284.1	190000000	211940179.9	235630333.9	104129534.5	346287623.6	133554548.7	120657361.2	91098327.55	313868242.5	300015439.2	225851612.5
G7INB7	ABA-responsive protein OS=Medicago truncatula GN=MTR_2g035320 PE=2 SV=1	48.40764331	9	218	3	1	157	16.598	5.08	5.31	863.8913105	9	1286226214	613130660.3	348687050.2	NA	180101002.5	NA	76991638.8	120000000	99611884.53	1708319921	464361437.7	1783905940	101177688.4	NA	596279962.1	NA	NA	NA
G7JPY4	Delta-1-pyrroline-5-carboxylate dehydrogenase OS=Medicago truncatula GN=MTR_4g107940 PE=3 SV=1	58.40867993	24	246	21	1	553	61.301	6.83	5.579	862.2877562	24	128622621.4	127735554.2	146549629.8	236065878.4	287188085.1	276124879.4	137868748.5	160000000	148358125.9	194395025.5	225144939.5	314806930.5	109271903.5	170626571.4	265013316.5	170011964.7	162508362.9	147672208.2
Q9STA2	Hydroperoxide lyase OS=Medicago sativa GN=cyp74B4v2 PE=2 SV=1	43.54166667	18	228	1	1	480	53.869	8.13	13.497	861.9825635	18	NA	NA	NA	21836093.75	NA	28143497.32	76991638.8	85000000	116567098.9	270974884	NA	230858415.7	NA	NA	NA	83698198.01	80004117.11	88603324.9
Q40330	Serine proteinase inhibitor OS=Medicago sativa GN=ATI 21 PE=2 SV=1	40.7079646	5	235	3	1	113	12.564	8.02	6.943	861.8180802	5	1163728479	1226261321	859084036.8	826230574.5	778815146.1	1221321582	626676129.8	280000000	264925224.8	500714459.6	253288057	818498019.4	3237686030	3900035918	4637733039	457724520.4	675034738.1	851286847.1
G7JRA0	Tubulin beta-1 chain OS=Medicago truncatula GN=MTR_4g019090 PE=3 SV=1	49.88864143	18	212	2	1	449	50.642	4.86	10.938	859.8746161	18	NA	NA	NA	55475481.43	NA	NA	8594415.494	37000000	NA	NA	NA	NA	NA	NA	NA	NA	26251350.93	17199468.95
A2Q4Q6	Allantoinase OS=Medicago truncatula GN=MTR_2g013060 PE=4 SV=1	47.81746032	19	215	19	1	504	55.344	5.53	14.615	857.5943043	19	140872394.8	250361686.3	197083984.9	100327998.3	116822271.9	111511970.5	152192774.4	200000000	158955134.9	176722750.5	15478714.59	220364851.4	229336093.8	402191204	298139981.1	196167651.6	187509649.5	191105210.6
G7JJX4	NADP-dependent D-sorbitol-6-phosphate dehydrogenase OS=Medicago truncatula GN=MTR_4g072060 PE=2 SV=1	53.72168285	21	222	21	1	309	34.799	6.29	23.709	855.7579855	21	104123074.4	81750754.7	80854968.16	88524704.41	136292650.6	138062439.7	159354787.3	190000000	201343170.9	82470616.88	78800728.83	104935643.5	59357577.21	103594704.1	129193991.8	170011964.7	187509649.5	191105210.6
A0A072UT55	40S ribosomal protein S19-1 OS=Medicago truncatula GN=MTR_3g013635 PE=4 SV=1	73.42657343	14	241	9	1	143	15.998	10.15	72.564	855.3651798	14	422617184.5	378097240.5	505343551	318688935.9	306658463.8	345156099.2	127125729.2	530000000	264925224.8	170831992.1	168858704.6	377768316.6	431691470.6	182814183.6	39751997.47	326946086	275014152.6	208478411.5
G7JJ87	Lactoylglutathione lyase-like protein OS=Medicago truncatula GN=MTR_4g132270 PE=4 SV=1	32.23684211	12	256	5	1	304	33.925	5.35	7.913	854.4951323	12	NA	117516709.9	176870242.9	483935050.8	584111359.6	637211260.1	590866065.2	470000000	646417548.6	583185076.5	351788968	377768316.6	499143262.9	377815979.5	530026633	1072383162	1125057897	990272454.8
B7FHC9	Histone H2B OS=Medicago truncatula PE=2 SV=1	51.35135135	9	248	4	1	148	16.241	10.08	18.684	851.4071575	9	257245242.7	229923997.6	131389323.3	271475760.2	394275167.7	313295536.2	447625807	540000000	561641476.6	88361375.23	154787145.9	157403465.3	98479616.73	NA	122568658.9	810826293.2	875045030.9	1042392058
G7KNB8	Phosphopyruvate hydratase OS=Medicago truncatula GN=MTR_6g060570 PE=3 SV=2	59.20745921	21	221	16	1	429	46.245	6.23	5.739	843.5068746	21	110247961.2	86860176.88	176870242.9	100327998.3	97351893.27	100891782.9	16293579.37	110000000	104910389	70689100.18	92872287.55	104935643.5	125460333.6	101157181.6	137475657.9	88929335.4	86254438.76	92077965.09
A0A072U7U1	Glyceraldehyde-3-phosphate dehydrogenase OS=Medicago truncatula GN=MTR_6g022630 PE=3 SV=1	27.24458204	9	225	2	0	323	34.849	7.52	2.3	836.140821	9	NA	NA	NA	NA	NA	NA	146821264.7	360000000	296716251.8	NA	NA	NA	NA	NA	NA	274634712.2	162508362.9	364837220.2
A0A072TFR9	Methyl-CpG-binding domain protein OS=Medicago truncatula GN=MTR_0339s0020 PE=4 SV=1	38.27160494	17	198	17	1	324	35.136	4.63	5.225	834.5357044	17	300119449.9	291237063.6	293099259.6	123934586.2	107087082.6	116822064.4	137868748.5	110000000	81596969.24	106033650.3	182930263.4	72405594.02	229336093.8	134063734.7	57971662.98	121623944	125006433	114663126.3
B9V282	Plastid carbamoylphosphate synthetase large subunit OS=Medicago truncatula GN=CPSl PE=2 SV=1	26.82090831	31	248	31	1	1167	127.632	5.45	2.209	830.7484512	31	67373754.05	51094221.69	90961839.19	171147761.9	199571381.2	196473471.9	116382709.8	110000000	116567098.9	159050475.4	81615040.57	136416336.6	36423967.83	78000718.35	84472994.63	115085022.3	118756111.3	111188486.1
G7JBT5	Clathrin heavy chain OS=Medicago truncatula GN=MTR_3g070940 PE=3 SV=2	32.19941349	44	219	15	1	1705	193.039	5.5	1.622	827.176199	44	NA	NA	NA	27737740.72	39427516.77	31860563.01	30438554.87	19000000	26492522.48	NA	21107338.08	NA	NA	NA	NA	18308980.81	28751479.59	27797121.54
I3SIJ9	Uncharacterized protein OS=Medicago truncatula PE=2 SV=1	52.2875817	10	223	10	1	153	16.985	5.06	37.312	823.6316583	10	404242524.3	393425507	267832082	236065878.4	199571381.2	191163378	196955355.1	260000000	275522233.8	359336259.3	267359615.7	419742574	161884301.5	134063734.7	215323319.7	300790399.1	262513509.3	312717617.3
G7IT85	Phosphoglycerate kinase OS=Medicago truncatula GN=MTR_2g066110 PE=3 SV=1	48.64300626	20	226	18	1	479	50.015	7.14	5.078	821.9810153	20	91873300.98	97079021.22	141496194.3	57245975.52	82749109.28	63721126.01	214860387.3	190000000	211940179.9	25330260.9	43621832.03	40924900.97	53961433.83	18281418.36	66253329.12	209245495	200010292.8	208478411.5
G7J588	Tubulin beta-1 chain OS=Medicago truncatula GN=MTR_3g113970 PE=2 SV=1	49.11111111	19	207	6	1	450	50.618	4.87	10.938	812.4376469	19	NA	76641332.53	41943514.73	100327998.3	63278730.62	100891782.9	48343587.15	40000000	47686540.47	111924408.6	37993208.54	103886287.1	NA	NA	NA	60158079.82	70003602.47	69492803.84
G7LDP4	ADP/ATP carrier protein OS=Medicago truncatula GN=MTR_8g036880 PE=3 SV=1	28.07017544	16	247	1	1	399	43.281	9.82	5.978	810.8422883	16	NA	NA	NA	100327998.3	121689866.6	100891782.9	537150968.4	430000000	339104287.8	153159717.1	408075202.9	NA	NA	NA	41408330.7	196167651.6	212510936.1	243224813.5
G7KKY1	Cystathionine gamma-synthase OS=Medicago truncatula GN=MTR_6g012730 PE=3 SV=1	42.34800839	20	231	20	1	477	52.666	7.87	11.409	808.1600667	20	153122168.3	3985349.292	22740459.8	395410346.4	486759466.3	419497412.9	196955355.1	190000000	180149152.9	76579858.53	116793937.4	96540792.03	41820111.22	20718940.81	107661659.8	130778434.4	137507076.3	128561687.1
A0A072VKP7	ATPase, AAA-type, CDC48 protein OS=Medicago truncatula GN=MTR_1g063380 PE=4 SV=1	38.88888889	28	231	4	1	810	89.711	5.19	3.16	807.0996859	28	NA	35255012.97	27793895.31	38950869.94	48675946.63	38763684.99	10205868.4	27000000	29671625.18	55373128.48	80207884.7	86047227.68	NA	NA	NA	19616765.16	21251093.61	24322481.35
A0A072TWL0	Nucleoside diphosphate kinase OS=Medicago truncatula GN=MTR_8g007235 PE=3 SV=1	35.5704698	8	237	5	1	149	16.45	6.8	14.199	806.2988434	8	581864239.5	664224882	505343551	590164696.1	472156682.3	584110321.8	519245936.1	930000000	762984647.5	824706168.8	464361437.7	724055940.2	809421507.4	511879714.2	447209971.6	902371197.4	825042457.7	660181636.5
B7FGS0	60S ribosomal protein L13 OS=Medicago truncatula GN=MTR_1g022165 PE=2 SV=1	51.20772947	15	213	5	1	207	23.893	10.93	41.17	804.9799355	15	NA	NA	NA	129836233.1	18983619.19	NA	102058684	130000000	127164107.9	276865642.4	105536690.4	314806930.5	101177688.4	15843895.92	39751997.47	71928138.92	30001543.92	19110521.06
O48902	Malate dehydrogenase [NADP], chloroplastic OS=Medicago sativa GN=MDH1 PE=2 SV=1	36.84210526	17	195	17	1	437	47.805	6.89	5.136	800.625639	17	275619902.9	265689952.8	323419872.6	253770819.3	267717706.5	281434973.2	132497238.9	180000000	180149152.9	229739575.6	168858704.6	167897029.6	310278244.5	195001795.9	127537658.6	143856277.8	137507076.3	123349726.8
G7KWF6	60S ribosomal protein L13 OS=Medicago truncatula GN=MTR_7g111590 PE=2 SV=1	47.82608696	12	215	2	1	207	23.964	10.93	22.714	799.5891777	12	391992750.8	NA	277938953.1	NA	360202005.1	318605630.1	153983277.6	210000000	116567098.9	70689100.18	140715587.2	NA	310278244.5	292502693.8	298139981.1	143856277.8	287514795.9	277971215.4
A2Q689	DEAD-box ATP-dependent RNA helicase OS=Medicago truncatula GN=MTR_2g039960 PE=3 SV=1	50.84745763	22	218	5	1	413	46.76	5.48	9.746	798.0329174	22	NA	NA	NA	64918116.57	47702427.7	69031219.85	44762580.7	33000000	50865643.17	NA	NA	NA	NA	NA	NA	57542511.13	70003602.47	57331563.17
G7L3V5	ATPase, AAA-type, CDC48 protein OS=Medicago truncatula GN=MTR_7g101870 PE=4 SV=2	43.3868974	29	229	4	1	809	89.691	5.29	3.068	795.6729558	29	NA	NA	15160306.53	20065599.67	32612884.24	12213215.82	NA	15000000	18014915.29	NA	18293026.34	NA	NA	NA	NA	3400239.294	10500540.37	NA
A0A072USZ0	Translation elongation factor EF1B, gamma chain OS=Medicago truncatula GN=MTR_4g134770 PE=4 SV=1	39.85680191	16	225	8	1	419	47.962	6.32	4.179	795.2988348	16	NA	35765955.18	NA	59016469.61	63278730.62	44073778.83	85944154.94	76000000	78417866.55	50660521.8	84429352.32	59813316.8	NA	17062657.14	NA	102007178.8	116255982.7	97289925.38
G7IA37	Pyrophosphate--fructose 6-phosphate 1-phosphotransferase subunit alpha OS=Medicago truncatula GN=PFP-ALPHA PE=3 SV=2	50.92127303	25	224	25	1	597	65.291	6.67	5.176	794.3373628	25	60636378.64	61313066.03	60641226.12	76721410.49	77881514.61	79651407.52	75201135.57	81000000	94313380.04	94252133.58	92872287.55	115429207.9	161884301.5	95063375.49	77847661.72	143856277.8	125006433	142460247.9
A0A072VS77	Methylenetetrahydrofolate reductase OS=Medicago truncatula GN=MTR_1g040105 PE=3 SV=1	44.87394958	21	229	21	1	595	66.876	6.02	4.766	793.7227719	21	67373754.05	71531910.37	75801532.65	224262584.5	257982517.2	233644128.7	250670451.9	230000000	233134197.8	365227017.6	140715587.2	293819801.8	90385401.66	46312926.52	104348993.4	261556868.8	275014152.6	277971215.4
G7JUS9	UDP-glucuronic acid decarboxylase OS=Medicago truncatula GN=MTR_4g063600 PE=4 SV=2	58.26086957	19	222	12	1	345	38.537	6.89	9	790.6229405	19	97998187.71	91969599.05	75801532.65	241967525.4	301790869.1	276124879.4	196955355.1	190000000	211940179.9	282756400.7	154787145.9	283326237.5	148393943	64594344.89	44720997.16	222323338.5	212510936.1	260598014.4
A0A072TYM4	Ribosomal protein L7Ae/L30e/S12e/Gadd45 family protein OS=Medicago truncatula GN=MTR_7g027235 PE=4 SV=1	53.46153846	21	253	9	1	260	29.528	10.27	17.874	785.6889514	21	NA	56203643.86	NA	129836233.1	97351893.27	106201876.7	196955355.1	210000000	190746161.9	182613508.8	211073380.8	71356237.59	47216254.6	56063016.32	9937999.369	209245495	237512222.7	225851612.5
P03591	Capsid protein OS=Alfalfa mosaic virus (strain 425 / isolate Leiden) GN=ORF3b PE=1 SV=2	71.04072398	14	233	3	1	221	24.354	8.82	57.171	784.4761916	14	NA	NA	NA	NA	NA	NA	196955355.1	27000000	96432781.83	NA	NA	NA	NA	NA	NA	NA	NA	NA
O04998	Glutamine synthetase OS=Medicago truncatula GN=MTR_6g071070 PE=1 SV=1	51.96629213	17	197	4	1	356	39.155	5.73	13.678	783.6226044	17	673737540.5	214595731.1	404274840.8	1357378801	486759466.3	1380624397	127125729.2	120000000	105970089.9	706891001.8	80207884.7	923433662.9	768950432	731256734.6	447209971.6	156934121.3	150007719.6	109451166.1
G7K259	Clathrin heavy chain OS=Medicago truncatula GN=MTR_5g082900 PE=3 SV=1	32.88393904	43	200	13	1	1706	193.205	5.44	1.669	781.7964677	43	NA	NA	NA	24196752.54	47215668.23	35577628.69	30438554.87	18000000	18014915.29	NA	105536690.4	NA	NA	NA	NA	17001196.47	25001286.6	17373200.96
B7FMD4	40S ribosomal S9-like protein OS=Medicago truncatula GN=MTR_3g005430 PE=2 SV=1	43.65482234	14	232	3	1	197	22.933	10.24	11.452	781.700506	14	146997281.6	183939198.1	116229016.7	300983995	316393653.1	249574410.2	232765419.6	170000000	137761116.9	147268958.7	68950637.73	293819801.8	188865018.4	243752244.9	147413657.3	366179616.3	237512222.7	208478411.5
A0A060CS45	Heat shock protein 70 OS=Medicago sativa GN=HSP70 PE=2 SV=1	33.03703704	23	223	11	1	675	72.29	6.07	2.486	781.3091073	23	61248867.32	50583279.47	50534355.1	37180375.85	42834833.04	44604788.21	23276541.96	27000000	27552223.38	51838673.47	9005797.581	NA	32376860.3	23156463.26	23188665.19	27463471.22	37501929.9	50382282.79
G7KDJ3	Succinate dehydrogenase [ubiquinone] flavoprotein subunit, mitochondrial OS=Medicago truncatula GN=MTR_5g020050 PE=3 SV=1	47.60383387	27	206	27	1	626	68.879	6.57	4.878	781.2739692	27	134747508.1	102188443.4	131389323.3	165246114.9	155763029.2	148682627.4	105639690.4	160000000	137761116.9	153159717.1	99908066.92	167897029.6	99828652.58	101157181.6	92754660.77	130778434.4	125006433	116400446.4
A0A072VJE7	40S ribosomal protein S5-2 OS=Medicago truncatula GN=MTR_1g054310 PE=3 SV=1	44.35146444	13	235	13	1	239	26.886	9.69	11.743	778.7690754	13	398117637.6	321893596.6	293099259.6	430820228.1	467289087.7	531009383.4	358100645.6	350000000	339104287.8	1943950255	534719231.3	587639603.7	310278244.5	365628367.3	513463300.7	431568833.5	437522515.4	382210421.1
A0A072U2K8	Protein disulfide isomerase (PDI)-like protein OS=Medicago truncatula GN=MTR_8g064840 PE=4 SV=1	28.26086957	15	215	6	1	506	57.23	5.05	2.252	778.072278	15	NA	45473857.3	32847330.82	70819763.53	92484298.6	95581689.02	232765419.6	160000000	169552143.9	76579858.53	111165313.9	64010742.54	55310469.67	71906912.23	48033663.62	115085022.3	105005403.7	111188486.1
B7FKX2	UDP-glucuronic acid decarboxylase OS=Medicago truncatula GN=MTR_2g096660 PE=2 SV=1	66.66666667	23	227	16	1	351	39.58	7.21	9.798	774.1315911	23	110247961.2	86860176.88	96015274.7	159344467.9	170365813.2	185853284.2	196955355.1	190000000	190746161.9	223848817.2	32364585.05	230858415.7	103875760.1	74344434.68	62940662.67	222323338.5	175009006.2	225851612.5
G7IN66	Translation elongation factor EF1B, gamma chain OS=Medicago truncatula GN=MTR_2g005570 PE=4 SV=1	39.95215311	14	220	5	0	418	47.693	7.5	3.354	763.264936	14	NA	NA	NA	NA	37967238.37	27612487.94	73410632.34	59000000	116567098.9	306319434.1	73172105.34	272832673.1	NA	NA	NA	81082629.32	72503731.13	66018163.65
B7FJ07	NADPH-dependent quinone oxidoreductase OS=Medicago truncatula GN=MTR_2g012420 PE=2 SV=1	46.76923077	15	205	1	1	325	34.724	7.33	4.505	762.1867262	15	NA	NA	NA	41901693.42	48189187.17	36108638.07	132497238.9	95000000	98552183.63	200285783.9	106943846.3	157403465.3	NA	NA	16563332.28	104622747.5	61253152.16	78179404.32
G7JD38	Xylose isomerase OS=Medicago truncatula GN=MTR_4g128840 PE=3 SV=2	54.16666667	27	208	27	1	480	54.212	6.44	13.84	757.0122173	27	1959963754	2248145754	1212824522	3540988176	160630623.9	143372533.5	93106167.85	2500000000	80537268.35	3063194341	576933907.5	3043133662	283297527.6	1584389592	248449984.2	1569341213	1750090062	151146848.4
G7JEN5	Plastid transketolase OS=Medicago truncatula GN=MTR_4g024630 PE=4 SV=1	32.92517007	26	219	26	1	735	79.8	6.93	3.711	756.9702907	26	251120356	158392087.2	237511469	182951055.8	204438975.9	233644128.7	179050322.8	210000000	222537188.8	524277493	154787145.9	293819801.8	161884301.5	81657002.03	124224992.1	130778434.4	101255210.7	119875086.6
A0A072UJ41	Dienelactone hydrolase family protein OS=Medicago truncatula GN=MTR_4g049830 PE=4 SV=1	49.27536232	11	196	11	1	276	30.057	6.87	13.384	754.6772476	11	404242524.3	383206662.7	343633614.7	401311993.3	296923274.5	392946943.7	141449755	230000000	264925224.8	347554742.6	591005466.2	314806930.5	310278244.5	255939857.1	231886651.9	261556868.8	262513509.3	243224813.5
Q9SPM6	Nod factor binding lectin-nucleotide phosphohydrolase OS=Medicago sativa GN=LNP PE=2 SV=1	26.59340659	18	202	12	1	455	49.848	7.18	7.62	753.5648611	18	NA	61313066.03	40427484.08	76721410.49	107087082.6	63721126.01	26857548.42	49000000	36029830.58	NA	56286234.88	146909900.9	215845735.3	219377020.4	414083307	967760414.6	900046317.5	886033249
G7INA6	ABA-responsive protein OS=Medicago truncatula GN=MTR_2g035210 PE=3 SV=2	33.12101911	5	179	1	1	157	16.548	5.07	2.728	751.6839991	5	NA	NA	70748097.14	NA	NA	NA	NA	NA	NA	NA	NA	NA	NA	NA	NA	NA	NA	NA
A0A072VF11	40S ribosomal protein S2-4 OS=Medicago truncatula GN=MTR_1g032450 PE=3 SV=1	55.59566787	18	198	1	1	277	30.393	10.32	10.659	748.5948265	18	NA	NA	NA	NA	NA	NA	9131566.462	10000000	37089531.47	NA	NA	NA	NA	NA	NA	31386824.25	25001286.6	5385692.298
I3RZQ6	Proteasome subunit alpha type OS=Medicago truncatula GN=MTR_1g022410 PE=2 SV=1	49.64788732	16	204	16	1	284	30.882	5.27	19.691	747.931052	16	508365598.7	424082040	505343551	312787288.9	340731626.4	276124879.4	91315664.62	150000000	137761116.9	147268958.7	35178896.8	314806930.5	418201112.2	524067326.4	122568658.9	196167651.6	175009006.2	168520049.3
A0A072USS0	Tubulin beta-1 chain OS=Medicago truncatula GN=MTR_4g017630 PE=3 SV=1	48.32962138	18	184	3	1	449	50.485	4.83	9.926	747.5359526	18	NA	NA	NA	18295105.58	NA	NA	35810064.56	28000000	31791026.98	NA	NA	NA	NA	NA	NA	196167651.6	NA	59068883.27
A0A072V9Z1	Peroxisomal (S)-2-hydroxy-acid oxidase GLO1 OS=Medicago truncatula GN=MTR_2g070420 PE=4 SV=1	52.41935484	18	220	11	1	372	40.823	9.13	5.978	745.3210437	18	171496828.5	183939198.1	156656500.8	188852702.7	184968597.2	175233096.5	69829625.89	85000000	77358165.65	135487442	225144939.5	125922772.2	229336093.8	85313285.7	61284329.44	121623944	123756368.7	123349726.8
B7FJX5	60S ribosomal protein L5-2 OS=Medicago truncatula GN=MTR_8g028125 PE=2 SV=1	34.76821192	16	202	4	1	302	34.544	9.04	5.21	745.2015057	16	NA	122626132.1	19203054.94	82623057.45	58411135.96	58411032.18	119963716.3	120000000	116567098.9	341663984.2	182930263.4	451223267.1	NA	NA	77847661.72	44464667.69	103755339.4	46907642.59
A0A072UPB4	Acetamidase/formamidase, putative OS=Medicago truncatula GN=MTR_4g095660 PE=4 SV=1	49.33628319	20	185	1	1	452	49.622	5.53	7.161	743.2405795	20	NA	NA	NA	19475434.97	16549821.86	11682206.44	1521927.744	NA	NA	NA	NA	NA	NA	NA	4968999.684	2746347.122	NA	NA
A4PU48	S-adenosylmethionine synthase OS=Medicago truncatula GN=METK PE=3 SV=1	53.8071066	21	213	9	1	394	43.252	5.94	14.615	742.761502	21	NA	NA	NA	46032846.29	35046681.58	42480750.68	21486038.73	38000000	36029830.58	58907583.49	NA	54566534.62	24282645.22	NA	NA	41849099.01	42502187.22	41695682.31
I3S216	Uncharacterized protein OS=Medicago truncatula PE=2 SV=1	42.58373206	14	215	6	1	418	47.682	6.89	3.541	741.1099055	14	NA	NA	NA	NA	37967238.37	27612487.94	73410632.34	59000000	116567098.9	306319434.1	73172105.34	272832673.1	NA	NA	NA	81082629.32	72503731.13	66018163.65
G7J9R6	60S ribosomal L6-like protein OS=Medicago truncatula GN=MTR_3g094570 PE=4 SV=1	52.78969957	17	207	11	1	233	26.021	10.23	9	736.9658049	17	73498640.78	61313066.03	141496194.3	188852702.7	146027839.9	228334034.9	132497238.9	140000000	169552143.9	406462326.1	16885870.46	472210395.8	188865018.4	170626571.4	54658996.53	222323338.5	237512222.7	208478411.5
Q949G6	Beta-tubulin OS=Medicago sativa subsp. falcata PE=2 SV=1	35.68075117	14	189	0	0	426	48.084	4.84	7.318	736.2375283	14	NA	NA	NA	NA	NA	NA	NA	NA	NA	NA	NA	NA	NA	NA	NA	NA	NA	NA
A0A072VQ58	Fructose-bisphosphate aldolase OS=Medicago truncatula GN=MTR_1g109200 PE=3 SV=1	46.54731458	19	199	18	1	391	42.641	8.29	5.813	735.9254296	19	104123074.4	107297865.5	116229016.7	106229645.3	102219487.9	90271595.19	76991638.8	160000000	158955134.9	253302609	60507702.49	272832673.1	188865018.4	219377020.4	56315329.76	156934121.3	162508362.9	149409528.3
G7J8R4	NADH-ubiquinone oxidoreductase 75 kDa subunit OS=Medicago truncatula GN=MTR_3g065130 PE=3 SV=1	46.27875507	28	195	28	1	739	80.728	7.36	2.981	735.5691807	28	104123074.4	97079021.22	126335887.8	70819763.53	73013919.95	74341313.68	69829625.89	120000000	116567098.9	NA	21107338.08	NA	56659505.52	82875763.25	26501331.65	143856277.8	137507076.3	147672208.2
A0A072VPV6	60S ribosomal protein L7 OS=Medicago truncatula GN=MTR_1g022385 PE=3 SV=1	47.27272727	20	229	14	1	275	32.31	9.83	12.043	734.7766337	20	146997281.6	189048620.3	318366437.1	365902111.6	418613141	392946943.7	429720774.7	230000000	222537188.8	706891001.8	773935729.6	724055940.2	242826452.2	207189408.1	298139981.1	326946086	462523802	382210421.1
A0A072V740	Sucrose synthase OS=Medicago truncatula GN=MTR_2g044070 PE=3 SV=1	41.91542289	37	234	26	1	804	92.246	6.32	6.197	734.7622476	37	NA	NA	19708398.49	64918116.57	58411135.96	46728825.74	66248619.43	69000000	77358165.65	26508412.57	106943846.3	37776831.66	NA	NA	21532331.97	71928138.92	80004117.11	85128684.71
Q45NK7	Non-specific lipid-transfer protein (Fragment) OS=Medicago sativa PE=2 SV=1	71.95121951	8	199	6	1	82	7.836	8.82	45.416	734.0885315	8	3981176376	3934255070	4093282763	2537708193	2287769492	2070936595	465530839.2	1100000000	985521836.3	494823701.3	61914858.37	1574034653	9173443750	10968851019	1987599874	980838258	1375070763	1233497268
B7FN18	Adenylate kinase OS=Medicago truncatula GN=MTR_4g103800 PE=2 SV=1	62.1399177	16	203	16	1	243	26.665	7.81	9	731.8339691	16	189871488.7	275908797.1	247618340	247869172.4	189836191.9	175233096.5	93106167.85	180000000	158955134.9	21795805.89	122422560.9	293819801.8	242826452.2	170626571.4	145757324.1	235401181.9	212510936.1	191105210.6
G7L970	Alanine aminotransferase OS=Medicago truncatula GN=MTR_8g023140 PE=4 SV=1	45.22900763	20	199	20	1	524	57.958	6.54	4.878	730.554868	20	171496828.5	189048620.3	171816807.3	123934586.2	214174165.2	106201876.7	161145290.5	240000000	233134197.8	31810095.08	NA	NA	24282645.22	113344793.9	159007989.9	170011964.7	150007719.6	168520049.3
G7KB73	Annexin OS=Medicago truncatula GN=MTR_5g063670 PE=2 SV=1	54.74683544	26	234	26	1	316	36.146	7.61	9	728.5912704	26	220495922.3	235033419.8	141496194.3	247869172.4	233644543.8	207093659.5	143240258.2	130000000	105970089.9	176722750.5	182930263.4	115429207.9	12815840.53	NA	61284329.44	196167651.6	212510936.1	225851612.5
B7FJ16	Oxygen-evolving enhancer protein 2-1 OS=Medicago truncatula GN=MTR_3g449930 PE=2 SV=1	37.16475096	10	197	9	1	261	28.143	7.84	4.623	728.2182012	10	128622621.4	NA	NA	NA	82749109.28	111511970.5	155773780.8	260000000	264925224.8	55373128.48	NA	NA	310278244.5	243752244.9	182196655.1	496958050.7	487525088.6	451703225
P24264	Capsid protein OS=Alfalfa mosaic virus (strain YSMV) GN=ORF3b PE=1 SV=2	55.6561086	13	196	1	1	221	24.336	9.01	24.809	727.9137686	13	NA	NA	NA	NA	NA	NA	19695535.51	50000000	37089531.47	NA	NA	NA	NA	NA	NA	NA	NA	NA
Q4ZGM9	13-hydroperoxide lyase OS=Medicago truncatula GN=HPL3 PE=2 SV=1	43.95833333	18	197	1	1	480	53.712	8.15	9.771	726.7259741	18	NA	NA	NA	NA	NA	NA	NA	NA	NA	NA	NA	NA	NA	NA	NA	NA	8125418.144	15809612.87
A0A072VG19	Gibberellin 2-beta-dioxygenase OS=Medicago truncatula GN=MTR_1g034120 PE=3 SV=1	50.56818182	21	176	20	1	352	41.252	6.61	33.333	723.9028754	21	44711673.14	61313066.03	126335887.8	182951055.8	219041759.8	180543190.4	119963716.3	150000000	127164107.9	483042184.6	591005466.2	377768316.6	89036365.81	46312926.52	NA	52311373.76	55002830.51	45170322.5
G7K595	Proteasome subunit alpha type OS=Medicago truncatula GN=MTR_5g016590 PE=3 SV=1	67.6	14	173	4	1	250	27.272	7.09	12.895	722.575175	14	159247055	112407287.7	161709936.3	141639527.1	194703786.5	196473471.9	145030761.5	210000000	201343170.9	NA	NA	NA	118715154.4	119438600	152382657	235401181.9	225011579.4	225851612.5
G7JPM2	Uncharacterized protein OS=Medicago truncatula GN=MTR_4g076030 PE=4 SV=1	28.97125567	36	188	36	1	1322	149.642	4.75	1.104	722.5454457	36	79623527.51	81750754.7	65694661.63	88524704.41	46242149.3	90271595.19	170097806.6	47000000	47686540.47	141378200.4	70357793.6	146909900.9	68800828.13	48750448.97	72878662.04	62773648.51	58753023.5	50382282.79
A0A072UNG6	Tubulin OS=Medicago truncatula GN=MTR_4g094535 PE=3 SV=1	40.09009009	15	182	1	0	444	49.789	4.82	7.318	721.2084575	15	NA	NA	NA	NA	39427516.77	143372533.5	NA	NA	8265667.014	NA	NA	NA	NA	NA	NA	36617961.63	21251093.61	41695682.31
G7KVE1	Actin-97 OS=Medicago truncatula GN=MTR_7g093260 PE=3 SV=1	58.35543767	18	194	3	1	377	41.698	5.49	9.926	720.9479184	18	NA	NA	NA	NA	NA	NA	NA	21000000	NA	NA	NA	NA	NA	NA	NA	NA	NA	NA
G7LI99	Lipoxygenase OS=Medicago truncatula GN=MTR_8g018420 PE=3 SV=1	3.037383178	3	243	2	0	856	96.103	5.5	0.25	720.7376546	3	NA	NA	NA	NA	2336445.438	NA	913156646.2	520000000	211940179.9	94252133.58	80207884.7	29381980.18	NA	NA	NA	92852688.43	92504760.41	116400446.4
G7JUD3	Plasma membrane ATPase OS=Medicago truncatula GN=MTR_4g127710 PE=3 SV=1	34.3487395	33	188	19	1	952	104.871	6.95	3.541	713.7388177	33	27561990.29	39342550.7	126335887.8	51934493.25	63278730.62	36108638.07	23276541.96	15000000	32850727.88	55962204.31	29550273.31	NA	NA	NA	NA	43156883.35	31251608.25	43433002.4
G7LJ01	Acetyltransferase component of pyruvate dehydrogenase complex OS=Medicago truncatula GN=MTR_8g018770 PE=3 SV=1	42.72559853	23	202	23	1	543	59.309	7.71	3.498	712.7322983	23	91873300.98	122626132.1	116229016.7	123934586.2	146027839.9	127442252	98477677.53	140000000	116567098.9	64798341.84	137901275.5	104935643.5	NA	101157181.6	61284329.44	104622747.5	105005403.7	123349726.8
G7JTX3	26S proteasome regulatory subunit S2 1B OS=Medicago truncatula GN=MTR_4g078780 PE=4 SV=1	45.59819413	32	189	32	1	886	97.172	5.24	3.329	712.7225672	32	91873300.98	81750754.7	90961839.19	153442821	175233407.9	159302815	85944154.94	74000000	89014875.54	306319434.1	211073380.8	188884158.3	35074931.99	20718940.81	26501331.65	75851491.95	95004889.07	102501885.7
Q42922	Annexin (Fragment) OS=Medicago sativa GN=ann PE=2 SV=1	73.05194805	22	216	22	1	308	34.933	5.6	10.498	707.15502	22	195996375.4	183939198.1	151603065.3	82623057.45	82749109.28	138062439.7	66248619.43	120000000	98552183.63	82470616.88	56286234.88	76603019.76	175374659.9	112126032.6	165633322.8	66697001.54	53752766.18	76442084.23
G7ZVI4	Oxygen-evolving enhancer protein OS=Medicago truncatula GN=MTR_8g078870 PE=4 SV=1	58.35866261	15	161	6	1	329	34.983	6.62	4.623	706.4548993	15	36136831.72	NA	NA	NA	73013919.95	52038919.58	162935793.7	570000000	635820539.6	NA	NA	NA	202355376.8	426566428.5	117599659.2	1059305319	950048890.7	886033249
A0A072U300	Glutamate dehydrogenase OS=Medicago truncatula GN=MTR_7g085630 PE=3 SV=1	59.36739659	20	184	13	1	411	44.717	6.7	7.66	705.5570189	20	79623527.51	56203643.86	96015274.7	253770819.3	257982517.2	270814785.6	69829625.89	63000000	103850688.1	200285783.9	168858704.6	293819801.8	122762262	115782316.3	127537658.6	86313766.7	87504503.09	76442084.23
G7I7M0	GTP-binding elongation factor Tu family protein OS=Medicago truncatula GN=MTR_1g013680 PE=3 SV=2	41.50537634	17	228	2	0	465	51.313	8.81	2.849	704.131798	17	NA	NA	NA	37770540.55	NA	NA	6266761.298	22000000	28611924.28	NA	NA	NA	NA	NA	NA	3400239.294	27501415.26	22585161.25
B7FJJ4	Pyruvate dehydrogenase E1 beta subunit OS=Medicago truncatula GN=MTR_7g005380 PE=2 SV=1	42.10526316	13	199	13	1	361	38.857	6.11	4.248	703.4208512	13	483866051.8	444519728.7	449755760.4	318688935.9	394275167.7	377016662.2	103849187.2	150000000	180149152.9	217958058.9	64729170.11	325300494.9	188865018.4	170626571.4	134162991.5	170011964.7	162508362.9	158096128.7
O48906	Malate dehydrogenase OS=Medicago sativa GN=nemdh PE=2 SV=1	46.32352941	13	177	13	1	408	43.156	7.97	3.758	701.1427732	13	134747508.1	163501509.4	96015274.7	118032939.2	97351893.27	111511970.5	82363148.48	120000000	137761116.9	153159717.1	118201093.2	220364851.4	41820111.22	78000718.35	140788324.4	143856277.8	137507076.3	144197568
G7JYY7	Glutamate-glyoxylate aminotransferase OS=Medicago truncatula GN=MTR_5g033230 PE=4 SV=1	49.06444906	22	205	22	1	481	53.666	6.04	14.615	700.0233651	22	140872394.8	66422488.2	75801532.65	236065878.4	257982517.2	244264316.4	132497238.9	150000000	158955134.9	182613508.8	123829716.7	262339108.8	98479616.73	119438600	231886651.9	130778434.4	162508362.9	112925806.2
Q45NI3	Elongation factor 2 (Fragment) OS=Medicago sativa PE=2 SV=1	82.38636364	16	182	3	1	176	19.585	5.26	169.125	699.6304576	16	293994563.1	148173242.9	207190855.9	171147761.9	228776949.2	281434973.2	132497238.9	170000000	180149152.9	388790051	309574291.8	409249009.7	94432509.2	56063016.32	21532331.97	82390413.67	150007719.6	144197568
A2Q555	Nucleosome/chromatin assembly factor group protein OS=Medicago truncatula GN=MTR_2g039250 PE=2 SV=1	49.6	20	193	20	1	500	55.579	6.57	10.721	697.364656	20	300119449.9	342331285.3	247618340	206557643.6	209306570.5	207093659.5	75201135.57	81000000	56164147.66	294537917.4	118201093.2	157403465.3	82291186.58	56063016.32	54658996.53	105930531.9	137507076.3	116400446.4
G7KYM9	Lipoxygenase OS=Medicago truncatula GN=MTR_7g113410 PE=3 SV=2	8.189158016	7	237	5	1	867	98.284	6.16	0.45	697.012918	7	57573935.28	56203643.86	55587790.61	NA	NA	NA	NA	NA	NA	NA	NA	NA	NA	NA	18219665.51	NA	NA	NA
A0A072TQN9	Plastocyanin-like domain protein OS=Medicago truncatula GN=MTR_8g463180 PE=4 SV=1	21.78217822	9	195	9	1	303	30.093	8.68	11.115	696.0097777	9	796235275.1	766413325.3	758015326.5	336393876.8	408877951.7	361086380.7	429720774.7	430000000	445074377.7	1767227505	3095742918	1259227722	296787886	292502693.8	530026633	758514919.5	700036024.7	729674440.4
Q6J9X6	S-adenosylmethionine synthase (Fragment) OS=Medicago sativa PE=2 SV=1	43.22250639	16	204	1	1	391	42.779	6.05	9	694.1997304	16	NA	NA	NA	NA	NA	NA	1611452.905	1600000	NA	NA	NA	NA	NA	NA	NA	NA	NA	NA
I3SIG9	Chlorophyll a-b binding protein, chloroplastic OS=Medicago truncatula GN=MTR_4g094605 PE=2 SV=1	43.98496241	10	211	6	1	266	28.278	5.66	15.379	692.2889888	10	116372847.9	158392087.2	141496194.3	106229645.3	107087082.6	95581689.02	250670451.9	470000000	307313260.8	NA	30957429.18	NA	337258961.4	450941653	182196655.1	836981980.1	650033451.5	799167244.2
E2FKJ6	Sieve element occlusion c OS=Medicago truncatula GN=SEOc PE=2 SV=1	47.6900149	30	205	29	1	671	76.527	7.59	4.736	689.1661458	30	NA	91969599.05	80854968.16	141639527.1	87616703.94	212403753.4	171888309.9	160000000	148358125.9	76579858.53	168858704.6	47221039.58	NA	NA	NA	156934121.3	162508362.9	168520049.3
G7L017	Actin-97 OS=Medicago truncatula GN=MTR_7g026230 PE=3 SV=1	50.39787798	16	191	3	1	377	41.762	5.4	7.377	688.1199057	16	NA	NA	NA	NA	NA	NA	11638270.98	20000000	27552223.38	70689100.18	28143117.44	NA	NA	NA	NA	4969580.507	23751222.27	19110521.06
A0A072V8L1	Citrate synthase OS=Medicago truncatula GN=MTR_2g061630 PE=3 SV=1	43.8559322	19	210	16	1	472	52.465	7.42	10.602	687.5740658	19	324618996.8	235033419.8	192030549.4	106229645.3	170365813.2	228334034.9	130706735.6	86000000	116567098.9	400571567.7	394003644.1	566652474.9	148393943	146251346.9	231886651.9	143856277.8	137507076.3	130299007.2
G7IGF7	NAD-dependent aldehyde dehydrogenase family protein OS=Medicago truncatula GN=MTR_2g042330 PE=3 SV=1	43.41846758	18	195	18	1	509	54.207	6.11	4.436	687.4248986	18	153122168.3	153282665.1	141496194.3	112131292.3	189836191.9	164612908.9	153983277.6	120000000	103850688.1	253302609	464361437.7	220364851.4	114668046.9	110907271.4	182196655.1	109853884.9	112505789.7	81654044.52
B7FH81	Putative uncharacterized protein OS=Medicago truncatula PE=2 SV=1	54.7008547	14	189	8	1	234	26.047	10.14	4.38	683.158156	14	NA	31678417.45	34868705.02	64918116.57	82749109.28	100891782.9	78782142.03	43000000	95373080.94	282756400.7	64729170.11	115429207.9	59357577.21	NA	79503994.95	100699394.5	105005403.7	90340645
A0A072TJV0	Photosystem I P700 chlorophyll A apoprotein A2 OS=Medicago truncatula GN=MTR_0002s0580 PE=3 SV=1	9.527121001	13	222	1	1	1438	160.207	7.23	1.276	681.1601589	13	NA	NA	NA	NA	NA	NA	91315664.62	85000000	47686540.47	NA	NA	NA	NA	NA	NA	31386824.25	22501157.94	NA
A0A072TGQ9	Alpha-1,4 glucan phosphorylase OS=Medicago truncatula GN=MTR_0288s0040 PE=3 SV=1	38.51203501	30	181	25	1	914	103.326	5.19	2.32	680.0303931	30	46549139.16	25036168.63	80854968.16	82623057.45	58411135.96	212403753.4	64458116.2	57000000	70999960.25	43002535.95	45028987.9	NA	NA	NA	18219665.51	66697001.54	78754052.78	66018163.65
G7K5Z4	Serine hydroxymethyltransferase OS=Medicago truncatula GN=MTR_5g067060 PE=3 SV=1	33.72781065	14	197	3	1	507	56.175	7.69	4.623	679.9526914	14	NA	NA	NA	NA	NA	NA	9489667.108	10000000	24373120.68	NA	NA	NA	NA	NA	NA	8239041.367	4875250.886	9207796.509
G7ILE5	NADPH-dependent quinone oxidoreductase OS=Medicago truncatula GN=MTR_2g012380 PE=4 SV=1	51.07692308	16	187	2	1	325	34.533	7.3	5.918	679.5792245	16	NA	NA	NA	NA	20443897.59	12744225.2	7341063.234	14000000	13776111.69	NA	NA	NA	NA	NA	NA	6538921.72	NA	5906888.327
G7KKB4	Succinyl-CoA ligase [ADP-forming] subunit alpha-2 OS=Medicago truncatula GN=MTR_6g077820 PE=3 SV=1	52.32198142	13	168	13	1	323	33.762	8.41	10.159	679.173496	13	97998187.71	97079021.22	85908403.68	206557643.6	155763029.2	217713847.2	48343587.15	160000000	137761116.9	NA	5628623.488	157403465.3	148393943	182814183.6	231886651.9	170011964.7	162508362.9	154621488.6
B7FHZ5	Chlorophyll a-b binding protein, chloroplastic OS=Medicago truncatula PE=2 SV=1	19.62264151	6	209	3	1	265	28.756	5.67	6.499	677.7606947	6	428742071.2	301455908	606412261.2	442623522.1	681463252.9	488528632.8	175469316.3	180000000	201343170.9	164941233.8	NA	157403465.3	526123979.8	499692102	894419943.2	980838258	475024445.3	364837220.2
A0A0F6NLT5	Cytochrome f OS=Medicago hybrida GN=petA PE=3 SV=1	38.4375	14	204	12	1	320	35.279	8.56	5.19	677.0532566	14	110247961.2	158392087.2	101068710.2	82623057.45	107087082.6	95581689.02	232765419.6	230000000	180149152.9	300428675.8	211073380.8	95491435.59	215845735.3	182814183.6	231886651.9	300790399.1	287514795.9	277971215.4
A0A072TZB9	40S ribosomal protein S6 OS=Medicago truncatula GN=MTR_7g053160 PE=3 SV=1	43.14516129	13	175	6	1	248	28.202	10.7	5.31	674.8048918	13	30624433.66	36276897.4	35374048.57	100327998.3	73013919.95	95581689.02	21486038.73	40000000	55104446.76	194395025.5	68950637.73	167897029.6	55310469.67	56063016.32	14741365.73	54926942.44	63753280.82	85128684.71
A0A072U2G7	NAD-dependent aldehyde dehydrogenase family protein OS=Medicago truncatula GN=MTR_8g064170 PE=3 SV=1	35.30499076	21	208	16	1	541	58.568	7.77	3.642	673.3145566	21	110247961.2	143063820.7	146549629.8	141639527.1	170365813.2	164612908.9	NA	6900000	12716410.79	58318507.65	97093755.16	178390594	NA	34125314.28	71222328.81	41849099.01	36251865.57	41695682.31
G7IRL3	Dihydroxyacid dehydratase OS=Medicago truncatula GN=MTR_2g089340 PE=3 SV=1	40.30100334	16	178	16	1	598	64.009	6.42	3.125	670.6002914	16	48999093.85	173720353.7	247618340	141639527.1	131425055.9	148682627.4	84153651.71	71000000	93253679.14	16494123.38	140715587.2	115429207.9	242826452.2	219377020.4	122568658.9	109853884.9	90004631.75	102501885.7
B7FIV2	Putative uncharacterized protein OS=Medicago truncatula PE=2 SV=1	65.49520767	22	189	6	1	313	34.808	6.55	9	670.4249995	22	122497734.6	91969599.05	85908403.68	NA	107087082.6	NA	19695535.51	NA	5828354.946	NA	16885870.46	NA	94432509.2	56063016.32	57971662.98	5623472.679	NA	4517032.25
G7JTY4	LL-diaminopimelate aminotransferase OS=Medicago truncatula GN=MTR_4g092620 PE=3 SV=1	50.32679739	22	170	22	1	459	49.919	7.28	7.161	670.0351914	22	NA	47517626.17	37395422.77	88524704.41	68146325.29	69031219.85	164726297	160000000	180149152.9	111924408.6	211073380.8	178390594	32376860.3	37781597.95	82816661.41	183089808.1	212510936.1	159833448.8
B7FKJ5	Porin/voltage-dependent anion-selective channel protein OS=Medicago truncatula GN=MTR_8g469150 PE=2 SV=1	37.31884058	14	187	13	1	276	29.492	7.99	30.623	667.1878521	14	367493203.9	311674752.3	358793921.2	312787288.9	340731626.4	281434973.2	196955355.1	220000000	264925224.8	347554742.6	133679807.8	325300494.9	134903584.6	158438959.2	79503994.95	222323338.5	225011579.4	191105210.6
I3T063	Ribosomal protein L7Ae/L30e/S12e/Gadd45 family protein OS=Medicago truncatula GN=MTR_4g074260 PE=2 SV=1	53.66795367	20	213	8	1	259	29.461	10.18	15.103	666.7100936	20	NA	16350150.94	NA	15344282.1	13629265.06	NA	66248619.43	84000000	56164147.66	NA	47843299.65	49319752.45	NA	NA	NA	58850295.48	65003345.15	59068883.27
I3S5F5	Uncharacterized protein OS=Medicago truncatula PE=2 SV=1	40.90909091	16	194	16	1	418	45.471	6.89	3.85	665.1331809	16	67373754.05	91969599.05	70748097.14	147541174	131425055.9	127442252	123544722.7	120000000	127164107.9	194395025.5	182930263.4	115429207.9	161884301.5	80438240.8	127537658.6	143856277.8	125006433	126824367
I3T0Y2	Glutathione S-transferase tau OS=Medicago truncatula GN=MTR_1g067180 PE=2 SV=1	35.02109705	12	186	4	1	237	27.029	5.87	11.915	663.9609048	12	385867864.1	173720353.7	141496194.3	82623057.45	111954677.3	79651407.52	501340903.8	160000000	180149152.9	647983418.4	1027223787	514184653.2	101177688.4	87750808.15	198759987.4	196167651.6	150007719.6	208478411.5
B7FIH3	Actin-97 OS=Medicago truncatula GN=MTR_0015s0130 PE=2 SV=1	48.27586207	15	182	2	1	377	41.638	5.49	6.017	660.7021513	15	NA	NA	NA	NA	NA	637211260.1	NA	NA	NA	NA	NA	NA	NA	NA	NA	7715927.629	NA	277971215.4
G7K4V4	Neutral/alkaline non-lysosomal ceramidase OS=Medicago truncatula GN=MTR_5g096890 PE=4 SV=2	35.47557841	22	186	22	1	778	85.597	7.78	1.97	659.6874202	22	244995469.3	209486308.9	303206130.6	159344467.9	146027839.9	180543190.4	71620129.11	78000000	79477567.45	123705925.3	140715587.2	99688861.33	350749319.9	182814183.6	154038990.2	87621551.05	81254181.44	88603324.9
A2Q324	Epoxide hydrolase OS=Medicago truncatula GN=MTR_7g113050 PE=4 SV=1	41.69278997	13	185	1	1	319	36.101	5.81	18.307	659.2258239	13	410367411	378097240.5	555877906.1	289180701.1	277452895.8	260194597.9	NA	NA	NA	NA	NA	NA	323768603	NA	231886651.9	NA	NA	NA
Q43785	Glutamine synthetase nodule isozyme OS=Medicago sativa GN=GS1 PE=2 SV=1	57.86516854	19	164	6	1	356	39.128	5.72	15.156	658.6592016	19	202121262.1	NA	293099259.6	159344467.9	296923274.5	244264316.4	57296103.29	78000000	32850727.88	394680809.4	95686599.29	409249009.7	NA	NA	23188665.19	14385627.78	21251093.61	19110521.06
A0A072U4T5	Actin-97 OS=Medicago truncatula GN=MTR_6g004000 PE=3 SV=1	48.27586207	15	180	2	0	377	41.712	5.49	6.667	656.4809817	15	NA	NA	NA	NA	NA	NA	NA	34000000	36029830.58	NA	NA	NA	NA	NA	NA	7715927.629	NA	NA
G7JU14	Heat shock 70 kDa protein OS=Medicago truncatula GN=MTR_4g092920 PE=3 SV=1	29.18518519	19	172	10	0	675	72.307	6.07	2.039	653.1736996	19	51449048.55	50583279.47	50534355.1	37180375.85	13142505.59	30798544.24	23276541.96	32000000	48746241.37	NA	NA	NA	32376860.3	23156463.26	23188665.19	26155686.88	33751736.91	50382282.79
G7KGF6	Uncharacterized protein OS=Medicago truncatula GN=MTR_5g030940 PE=3 SV=2	36.8956743	26	187	26	1	786	88.663	6.28	2.866	651.7817813	26	54511491.91	56203643.86	106122145.7	82623057.45	77881514.61	79651407.52	62667612.98	77000000	69940259.35	70689100.18	35178896.8	51418465.32	51263362.13	46312926.52	18219665.51	44464667.69	43752251.54	46907642.59
I3TAJ1	Uncharacterized protein OS=Medicago truncatula PE=2 SV=1	51.14155251	15	192	5	1	219	25.544	6.8	9	651.3774061	15	208246148.9	137954398.6	232458033.5	147541174	111954677.3	169923002.7	572961032.9	360000000	445074377.7	NA	1182010932	71356237.59	148393943	115782316.3	579716629.8	287712555.7	275014152.6	364837220.2
G7I5V9	Papain family cysteine protease OS=Medicago truncatula GN=MTR_1g023210 PE=3 SV=1	33.51648352	10	157	6	1	364	39.914	7.01	3.786	650.6471426	10	673737540.5	664224882	505343551	241967525.4	257982517.2	265504691.7	1092206969	360000000	180149152.9	589075834.9	323645850.5	787017326.3	310278244.5	134063734.7	380956642.5	209245495	150007719.6	111188486.1
B7FNA0	Uncharacterized protein OS=Medicago truncatula PE=2 SV=1	43.92156863	18	173	17	1	510	54.807	6.21	5.661	649.0604557	18	110247961.2	127735554.2	116229016.7	106229645.3	92484298.6	84961501.35	76991638.8	95000000	92193978.24	100142891.9	337717409.3	125922772.2	NA	32906553.06	71222328.81	111161669.2	108755596.7	118137766.5
G7KN93	Cytochrome c1, heme protein OS=Medicago truncatula GN=MTR_6g023230 PE=4 SV=1	33.33333333	7	153	7	1	306	33.271	6.62	4.995	648.9038057	7	202121262.1	505832794.7	394167969.8	295082348	321261247.8	355776286.9	85944154.94	95000000	137761116.9	241521092.3	NA	230858415.7	256316810.7	511879714.2	248449984.2	183089808.1	187509649.5	158096128.7
G8A142	Cell division control protein-like protein OS=Medicago truncatula GN=MTR_117s0005 PE=4 SV=1	29.08415842	20	187	3	1	808	89.434	5.47	1.783	648.8025255	20	85748414.25	66422488.2	90961839.19	76721410.49	17523340.79	69031219.85	5013409.038	NA	21194017.99	NA	NA	NA	NA	NA	31470331.33	NA	15000771.96	9034064.5
G7IH71	Phosphoenolpyruvate carboxylase OS=Medicago truncatula GN=MTR_2g076670 PE=3 SV=1	42.65010352	36	186	17	1	966	110.804	6.24	2.7	647.4078515	36	NA	NA	NA	NA	NA	NA	21486038.73	32000000	27552223.38	NA	NA	NA	NA	NA	NA	20924549.5	26251350.93	24322481.35
B7FJC3	60S ribosomal protein L18a OS=Medicago truncatula GN=MTR_2g098000 PE=2 SV=1	56.17977528	16	189	16	1	178	21.283	10.3	27.184	645.9485565	16	57573935.28	102188443.4	166763371.8	230164231.5	262850111.8	207093659.5	304385548.7	240000000	222537188.8	NA	116793937.4	115429207.9	269807169.1	219377020.4	163976989.6	274634712.2	275014152.6	277971215.4
A0A072V9C0	Glutathione S-transferase, amino-terminal domain protein OS=Medicago truncatula GN=MTR_2g070140 PE=4 SV=1	50.24630542	14	190	6	0	203	23.638	8.18	10.053	645.058099	14	208246148.9	137954398.6	232458033.5	141639527.1	131425055.9	169923002.7	393910710.1	370000000	307313260.8	13548744.2	1182010932	92343366.29	148393943	115782316.3	579716629.8	196167651.6	187509649.5	260598014.4
A0A072VYH6	Fungal proteinase A, aspartic proteinase superfamily protein OS=Medicago truncatula GN=MTR_1g484940 PE=3 SV=1	26.57480315	11	152	10	1	508	55.647	5.8	3.047	640.7946403	11	251120356	209486308.9	222351162.4	300983995	321261247.8	297365254.7	196955355.1	180000000	190746161.9	241521092.3	534719231.3	356781187.9	122762262	182814183.6	215323319.7	222323338.5	162508362.9	225851612.5
G7ZZL1	40S ribosomal S9-like protein OS=Medicago truncatula GN=MTR_1g068965 PE=4 SV=1	38.39285714	13	182	2	1	224	25.8	10.32	5.31	640.3334935	13	NA	NA	NA	35409881.76	58411135.96	NA	14682126.47	NA	11656709.89	NA	NA	NA	NA	NA	NA	18308980.81	23751222.27	29534441.63
G7IBI3	Phenylalanine ammonia-lyase OS=Medicago truncatula GN=MTR_1g064090 PE=3 SV=1	46.20786517	25	167	4	1	712	77.324	6.33	4.147	639.9016836	25	NA	NA	NA	NA	NA	14868262.74	57296103.29	58000000	NA	NA	43621832.03	NA	NA	NA	NA	70620354.57	72503731.13	59068883.27
B7FGZ8	Proteasome subunit beta type OS=Medicago truncatula GN=MTR_3g109210 PE=2 SV=1	45.25862069	10	154	10	1	232	24.885	5.55	6.499	638.8291872	10	1102479612	970790212.2	960152747	826230574.5	369937194.4	743413136.8	168307303.4	270000000	190746161.9	347554742.6	182930263.4	629613861.1	1119699752	853132857	761913284.9	353101772.9	312516082.5	312717617.3
G7IBA9	40S ribosomal protein S11-1 OS=Medicago truncatula GN=MTR_1g017780 PE=3 SV=1	31.67701863	8	179	3	1	161	17.851	10.48	7.733	636.6431649	8	300119449.9	199267464.6	176870242.9	300983995	374804789.1	260194597.9	162935793.7	230000000	137761116.9	500714459.6	225144939.5	356781187.9	215845735.3	219377020.4	380956642.5	183089808.1	212510936.1	347464019.2
A0A0F6NLU7	Photosystem II CP43 reaction center protein OS=Medicago papillosa GN=psbC PE=3 SV=1	30.65539112	14	159	14	1	473	51.875	7.21	13.384	636.4780436	14	36136831.72	97079021.22	111175581.2	147541174	131425055.9	138062439.7	429720774.7	400000000	381492323.7	76579858.53	39400364.41	81849801.94	229336093.8	231564632.6	142444657.6	549269424.4	525027018.5	590688832.7
A2Q5W0	Alpha-tubulin OS=Medicago truncatula GN=aTUB PE=3 SV=1	33.2594235	12	156	1	0	451	49.83	5.1	6.017	635.8661602	12	NA	NA	NA	NA	NA	NA	8773465.817	7300000	11656709.89	NA	NA	NA	NA	NA	NA	15693412.13	NA	11292580.62
A0A072VEY9	Ornithine carbamoyltransferase OS=Medicago truncatula GN=MTR_1g022420 PE=3 SV=1	30.79019074	14	203	14	1	367	40.584	7.37	3.748	635.4893922	14	336868770.2	403644351.3	242564904.5	554754814.3	452686303.7	499148820.4	232765419.6	400000000	392089332.7	647983418.4	534719231.3	430236138.4	74196971.51	76781957.13	198759987.4	300790399.1	312516082.5	312717617.3
G7IU25	Phosphoenolpyruvate carboxylase OS=Medicago truncatula GN=MTR_2g092930 PE=3 SV=1	35.92132505	32	177	11	1	966	110.432	6.15	1.964	632.6440643	32	NA	27590879.71	49018324.45	23606587.84	47702427.7	51507910.19	14682126.47	17000000	25432821.58	35933625.93	63322014.24	91294009.85	NA	NA	NA	8239041.367	12375636.87	10771384.6
G7JK43	Soluble acid invertase FRUCT2 OS=Medicago truncatula GN=MTR_4g101630 PE=3 SV=2	32.50388802	17	152	17	1	643	71.952	6.02	2.252	631.3285599	17	73498640.78	66422488.2	37900766.33	88524704.41	111954677.3	106201876.7	42972077.47	65000000	70999960.25	382899292.7	102722378.7	41974257.4	118715154.4	65813106.11	38095664.25	94160472.77	87504503.09	88603324.9
A0A072VB76	Thioredoxin M-type protein OS=Medicago truncatula GN=MTR_3g089065 PE=4 SV=1	41.71428571	12	195	11	1	175	19.249	8.63	12.111	629.5539143	12	367493203.9	352550129.7	328473308.2	188852702.7	131425055.9	159302815	53715096.84	99000000	87955174.64	147268958.7	61914858.37	146909900.9	620556489	426566428.5	281576648.8	124239512.7	108755596.7	116400446.4
G7IS33	DEAD-box ATP-dependent RNA helicase OS=Medicago truncatula GN=MTR_2g099620 PE=3 SV=1	48.66828087	22	179	1	1	413	46.689	5.82	7.697	626.3255967	22	NA	NA	NA	NA	NA	NA	NA	NA	12716410.79	NA	NA	NA	NA	NA	NA	NA	NA	NA
G7IRR6	Protein disulfide-isomerase OS=Medicago truncatula GN=MTR_2g094180 PE=3 SV=1	39.36170213	24	185	22	1	564	62.98	4.83	5.31	624.2300352	24	NA	NA	65694661.63	59016469.61	92484298.6	69031219.85	107430193.7	150000000	116567098.9	NA	168858704.6	75553663.33	58008541.36	47531687.75	97723660.46	143856277.8	125006433	161570768.9
C3VM17	Chitinase class III-1 OS=Medicago sativa PE=2 SV=1	39.86710963	12	165	7	1	301	33.277	8.21	21.758	624.1181431	12	214371035.6	224814575.4	277938953.1	59016469.61	23851213.85	27081478.56	103849187.2	170000000	158955134.9	212067300.6	26735961.57	157403465.3	72847935.67	91407091.82	77847661.72	248479025.3	225011579.4	225851612.5
B7FGM5	Uncharacterized protein OS=Medicago truncatula PE=2 SV=1	61.50627615	23	189	23	1	239	26.683	9.64	30.623	624.0291008	23	116372847.9	117516709.9	40427484.08	277377407.2	296923274.5	286745067.1	286480516.5	290000000	328507278.8	1001428919	436218320.3	828991583.7	175374659.9	71906912.23	112630659.5	326946086	337517369.1	347464019.2
B7FHJ3	Putative uncharacterized protein OS=Medicago truncatula PE=2 SV=1	29.31034483	10	156	7	1	290	30.947	8.25	5.661	620.1519051	10	NA	102188443.4	80854968.16	360000464.6	267717706.5	414187319.1	250670451.9	180000000	211940179.9	824706168.8	2673596157	828991583.7	NA	85313285.7	159007989.9	235401181.9	262513509.3	312717617.3
A0A072U5L4	Sucrose synthase OS=Medicago truncatula GN=MTR_7g108930 PE=3 SV=1	30.16069221	24	190	23	1	809	92.199	6.1	2.223	619.3580265	24	58798912.63	56203643.86	50534355.1	123934586.2	141160245.2	132752345.9	71620129.11	63000000	80537268.35	106033650.3	211073380.8	55615891.06	NA	NA	28157664.88	54926942.44	68753538.14	64280843.55
G7LB82	Proteasome subunit alpha type OS=Medicago truncatula GN=MTR_8g075320 PE=2 SV=1	55.42168675	14	169	14	1	249	27.095	7.44	6.406	619.0914447	14	220495922.3	224814575.4	171816807.3	188852702.7	194703786.5	185853284.2	161145290.5	210000000	211940179.9	265084125.7	136494119.6	272832673.1	202355376.8	207189408.1	165633322.8	222323338.5	162508362.9	208478411.5
B7FGL2	40S ribosomal protein S11-1 OS=Medicago truncatula GN=MTR_8g076830 PE=2 SV=1	46.25	11	175	6	1	160	17.859	10.56	14.399	617.9677629	11	153122168.3	163501509.4	NA	41311528.73	155763029.2	175233096.5	55505600.06	80000000	66761156.65	394680809.4	295502733.1	83948514.81	NA	42656642.85	92754660.77	183089808.1	101255210.7	173732009.6
A2Q321	Epoxide hydrolase OS=Medicago truncatula GN=MTR_7g113030 PE=4 SV=1	39.18495298	11	180	1	1	319	36.182	6.09	13.125	617.5477582	11	41036741.1	34744070.75	65694661.63	14163952.71	44781870.9	35577628.69	NA	NA	7205966.115	123705925.3	84429352.32	101787574.2	NA	NA	NA	31386824.25	NA	NA
A0A072URR3	DEAD-box ATP-dependent RNA helicase OS=Medicago truncatula GN=MTR_4g125970 PE=3 SV=1	37.6744186	17	174	2	1	430	48.556	5.57	5.579	615.9681131	17	NA	NA	NA	NA	NA	NA	11817321.3	NA	6570145.576	NA	NA	NA	NA	NA	NA	NA	NA	NA
G7II48	Heat shock 70 kDa protein OS=Medicago truncatula GN=MTR_2g102180 PE=3 SV=1	26.10722611	22	173	13	1	858	95.171	5.24	1.75	615.9002625	22	23274569.58	23503341.98	166763371.8	47803340.38	53543541.3	84961501.35	42972077.47	22000000	22253718.88	106033650.3	NA	69257524.72	22933609.38	67031867.34	72878662.04	18308980.81	23751222.27	17373200.96
A2Q320	Epoxide hydrolase OS=Medicago truncatula GN=MTR_7g113020 PE=4 SV=1	53.9184953	17	189	8	1	319	35.919	6.05	16.302	608.7332966	17	1959963754	715319103.7	808549681.6	1357378801	924842986	1327523459	214860387.3	200000000	211940179.9	371117776	253288057	461716831.4	2293360938	1950017959	1987599874	274634712.2	275014152.6	277971215.4
A0A072UZ59	Ribulose bisphosphate carboxylase/oxygenase activase OS=Medicago truncatula GN=MTR_3g068030 PE=4 SV=1	38.30275229	17	169	4	1	436	47.86	7.33	2.981	606.8136076	17	97998187.71	NA	60641226.12	88524704.41	73013919.95	42480750.68	64458116.2	38000000	54044745.86	NA	NA	NA	134903584.6	NA	NA	44464667.69	41252122.89	41695682.31
A0A072UT49	NAD(P)-binding rossmann-fold protein OS=Medicago truncatula GN=MTR_4g021815 PE=4 SV=1	50.19607843	7	140	7	1	255	27.546	6.62	4.456	606.3881395	7	349118543.7	347440707.5	262778646.5	312787288.9	282320490.5	329225817.7	82363148.48	120000000	116567098.9	471260667.9	225144939.5	661094554.1	607066130.5	316877918.3	265013316.5	196167651.6	187509649.5	109451166.1
Q8L6K8	Pprg2 protein OS=Medicago sativa GN=pprg2 PE=2 SV=1	52.86624204	7	140	4	1	157	16.582	6.19	4.179	606.2160273	7	97998187.71	102188443.4	141496194.3	29508234.8	26771770.65	28143497.32	87734658.17	130000000	59343250.36	NA	NA	NA	NA	NA	NA	24847902.53	17500900.62	24322481.35
Q2HT34	Fumarylacetoacetase OS=Medicago truncatula GN=MTR_2g025640 PE=4 SV=1	26.12826603	9	166	9	1	421	45.993	6.15	2.728	605.783096	9	416492297.8	418972617.9	424488582.8	342295523.7	360202005.1	361086380.7	130706735.6	170000000	158955134.9	NA	168858704.6	262339108.8	553104696.7	719069122.3	530026633	235401181.9	187509649.5	208478411.5
G7J8J8	60S ribosomal protein L5-2 OS=Medicago truncatula GN=MTR_3g118030 PE=3 SV=2	28.33333333	13	178	1	1	300	34.014	8.92	4.623	605.3201029	13	NA	122626132.1	NA	112131292.3	58411135.96	106201876.7	152192774.4	110000000	103850688.1	471260667.9	239216498.2	587639603.7	NA	NA	92754660.77	49695805.07	95004889.07	38221042.11
A0A072UGG8	Heat shock 70 kDa protein OS=Medicago truncatula GN=MTR_4g012050 PE=3 SV=1	31.84488837	25	178	16	1	851	93.709	5.25	2.786	605.2602068	25	18987148.87	8686017.688	19708398.49	36000046.46	35533441.04	21771384.72	53715096.84	60000000	45567138.67	34755474.26	90057975.81	NA	NA	NA	9109832.755	66697001.54	70003602.47	64280843.55
O65848	Annexin OS=Medicago truncatula GN=Ann1 PE=2 SV=1	58.46645367	27	181	25	1	313	35.591	8.18	13.33	604.0137125	27	NA	66422488.2	41438171.18	171147761.9	165498218.6	175233096.5	98477677.53	120000000	105970089.9	NA	32364585.05	32530049.49	NA	NA	38095664.25	102007178.8	97505017.73	111188486.1
A0A072U8Q5	Proteasome subunit alpha type OS=Medicago truncatula GN=MTR_6g024135 PE=3 SV=1	59.83935743	18	180	18	1	249	27.336	5.87	12.335	603.6250304	18	416492297.8	332112441	379007663.3	507541638.6	457553898.3	520389195.8	179050322.8	200000000	254328215.8	541949768.1	168858704.6	430236138.4	472162546	353440755	347829977.9	326946086	325016725.8	243224813.5
G7KTL4	Adenylosuccinate synthetase, chloroplastic OS=Medicago truncatula GN=PURA PE=3 SV=1	44.12371134	20	150	20	1	485	52.947	7.47	5.391	603.1157737	20	14087239.48	44451972.87	6064122.612	59016469.61	63278730.62	100891782.9	73410632.34	70000000	76298464.75	265084125.7	132272652	125922772.2	NA	NA	29813998.11	91544904.08	97505017.73	78179404.32
Q84UE2	Apyrase-like protein OS=Medicago truncatula GN=APY1;2 PE=2 SV=1	19.09871245	6	140	2	1	466	51.299	8.44	1.31	601.7759902	6	NA	NA	NA	64918116.57	87616703.94	74341313.68	64458116.2	90000000	127164107.9	NA	NA	NA	93083473.35	110907271.4	6459699.59	196167651.6	162508362.9	111188486.1
G7KD12	Oxygen-evolving enhancer protein 2-1 OS=Medicago truncatula GN=MTR_5g090410 PE=4 SV=1	38.66171004	8	156	7	1	269	29.189	9	3.16	601.1114843	8	195996375.4	347440707.5	227404598	188852702.7	141160245.2	164612908.9	55505600.06	150000000	137761116.9	141378200.4	50657611.39	188884158.3	148393943	146251346.9	182196655.1	156934121.3	162508362.9	163308089
G7L7H0	Malic enzyme OS=Medicago truncatula GN=MTR_8g102620 PE=3 SV=1	49.06937394	23	169	21	1	591	65.296	6.37	4.854	599.3498778	23	140872394.8	163501509.4	222351162.4	106229645.3	146027839.9	100891782.9	35810064.56	19000000	24373120.68	70689100.18	197001822.1	104935643.5	229336093.8	158438959.2	114286992.7	70620354.57	67503473.81	74704764.13
O82020	Orf protein OS=Medicago sativa GN=orf PE=2 SV=1	47.28434505	17	172	1	1	313	34.615	7.01	5.629	598.9567776	17	128622621.4	86860176.88	141496194.3	32459058.28	17036581.32	31329553.62	NA	NA	NA	NA	NA	23085841.57	NA	NA	NA	NA	NA	NA
W8CYA2	Photosystem II D2 protein OS=Medicago truncatula f. tricycla GN=psbD PE=3 SV=1	28.89518414	9	149	9	1	353	39.51	5.55	25.102	596.2229207	9	153122168.3	158392087.2	379007663.3	401311993.3	876167039.4	796514075.2	590866065.2	530000000	614626521.6	NA	NA	56665247.49	768950432	682506285.6	811603281.8	980838258	937548247.4	938152851.9
A0A0F6NLH0	Photosystem II protein D1 OS=Medicago papillosa GN=psbA PE=3 SV=1	23.22946176	9	172	9	1	353	38.936	5.25	30.623	592.8877186	9	104123074.4	117516709.9	131389323.3	324590582.8	413745546.4	355776286.9	716201291.1	510000000	551044467.6	288647159.1	337717409.3	325300494.9	215845735.3	255939857.1	679096623.5	771592762.9	787540527.8	799167244.2
G7IEW2	Beta-D-xylosidase-like protein OS=Medicago truncatula GN=MTR_1g106860 PE=4 SV=1	31.8822023	21	166	20	1	781	85.33	7.21	1.619	592.3438954	21	257245242.7	265689952.8	333526743.7	106229645.3	92484298.6	79651407.52	85944154.94	90000000	67820857.55	217958058.9	379932085.4	398755445.3	18886501.84	65813106.11	182196655.1	43156883.35	35001801.24	46907642.59
G7L9S8	Cytoplasmic phosphoglucomutase OS=Medicago truncatula GN=MTR_8g104540 PE=4 SV=1	38.99082569	20	155	20	1	654	71.401	6.34	2.907	591.7117567	20	110247961.2	97079021.22	NA	94426351.37	87616703.94	95581689.02	109220696.9	100000000	105970089.9	135487442	104129534.5	125922772.2	NA	NA	33126664.56	104622747.5	108755596.7	125087046.9
A0A072U991	Cytosolic glutathione reductase OS=Medicago truncatula GN=MTR_6g033515 PE=3 SV=1	56.07843137	20	143	20	1	510	55.06	6.93	4.097	590.2050998	20	134747508.1	122626132.1	136442758.8	82623057.45	165498218.6	138062439.7	111011200.1	100000000	102790987.2	147268958.7	NA	100738217.8	51263362.13	146251346.9	51346330.07	107238316.2	98755082.06	93815285.19
G7KGT1	Ribulose bisphosphate carboxylase/oxygenase activase OS=Medicago truncatula GN=MTR_5g080450 PE=4 SV=1	37.60504202	17	171	6	1	476	52.251	6.46	2.36	589.9655205	17	NA	NA	NA	NA	8761670.394	42480750.68	25067045.19	24000000	8159696.924	41235308.44	NA	18888415.83	NA	NA	NA	15693412.13	16250836.29	14593488.81
B7FJZ4	Putative uncharacterized protein (Fragment) OS=Medicago truncatula PE=2 SV=1	47.42547425	20	167	1	1	369	41.885	6.21	8.237	589.5427293	20	NA	NA	NA	NA	NA	NA	NA	NA	NA	NA	NA	NA	NA	NA	NA	1830898.081	NA	NA
B7FH91	60S ribosomal L12-like protein OS=Medicago truncatula GN=MTR_4g059400 PE=2 SV=1	56.62650602	9	152	9	1	166	17.787	8.91	5.494	587.3851635	9	1286226214	970790212.2	1162290167	826230574.5	632787306.2	796514075.2	322290581	660000000	593432503.6	64798341.84	NA	115429207.9	1349035846	1157823163	579716629.8	745437076	662534094.8	590688832.7
Q8GTY4	Rubisco activase (Fragment) OS=Medicago sativa GN=Rca PE=2 SV=1	48.14814815	15	166	1	1	270	29.999	5.82	7.031	585.3904461	15	NA	NA	NA	NA	NA	NA	30438554.87	NA	NA	188504267.2	211073380.8	157403465.3	NA	NA	29813998.11	NA	NA	NA
G7JBG6	Lipid transfer protein OS=Medicago truncatula GN=MTR_3g085210 PE=3 SV=1	47.91666667	10	151	10	1	192	19.865	7.77	27.48	585.3865613	10	165371941.8	301455908	146549629.8	478033403.8	404010357.1	446047882.1	179050322.8	300000000	275522233.8	300428675.8	478432996.5	188884158.3	161884301.5	158438959.2	596279962.1	444646676.9	325016725.8	434330024
G7JWR8	UDP-glucose 6-dehydrogenase OS=Medicago truncatula GN=MTR_5g043970 PE=3 SV=1	59.45945946	23	151	16	1	481	52.928	7.17	5.105	582.7797363	23	NA	16350150.94	46491606.69	70819763.53	77881514.61	84961501.35	76991638.8	71000000	73119362.05	NA	NA	NA	NA	NA	19875998.74	54926942.44	47502444.53	55594243.07
G7I885	Aspartate-tRNA ligase OS=Medicago truncatula GN=MTR_1g014140 PE=4 SV=1	51.94085028	27	178	27	1	541	60.521	6.4	4.484	582.7059913	27	18987148.87	39853492.92	27288551.75	100327998.3	97351893.27	95581689.02	130706735.6	140000000	158955134.9	329882467.5	253288057	283326237.5	NA	26812746.93	34782997.79	124239512.7	137507076.3	138985607.7
G7JC94	60S acidic ribosomal protein P0 OS=Medicago truncatula GN=MTR_3g108280 PE=3 SV=1	43.9628483	13	150	4	1	323	34.386	5.34	8.047	582.3419402	13	NA	NA	NA	NA	NA	NA	109220696.9	160000000	105970089.9	NA	50657611.39	NA	NA	NA	NA	108546100.5	105005403.7	140722927.8
G7KC66	Uncharacterized protein OS=Medicago truncatula GN=MTR_5g019600 PE=3 SV=1	40.91603053	20	146	20	1	655	72.981	6.43	2.652	579.4737029	20	67373754.05	76641332.53	60641226.12	88524704.41	97351893.27	90271595.19	53715096.84	62000000	66761156.65	88361375.23	32364585.05	64010742.54	45867218.75	35344075.5	48033663.62	87621551.05	78754052.78	74704764.13
A0A072UCM6	Glutamate decarboxylase OS=Medicago truncatula GN=MTR_6g075210 PE=3 SV=1	41.28256513	19	148	3	1	499	56.124	5.91	5.813	579.4461508	19	13474750.81	13284497.64	55587790.61	40131199.33	36506959.97	30798544.24	26857548.42	6700000	5934325.036	164941233.8	125236872.6	157403465.3	NA	NA	26501331.65	57542511.13	68753538.14	22585161.25
G7IN18	Aldose 1-epimerase family protein OS=Medicago truncatula GN=MTR_2g036810 PE=4 SV=1	63.52201258	20	146	20	1	318	35.769	6.2	16.783	578.2037543	20	NA	25547110.84	141496194.3	135737880.1	97351893.27	116822064.4	66248619.43	59000000	61462652.16	48893294.29	54879079.01	157403465.3	68800828.13	52406732.64	79503994.95	91544904.08	91254696.08	59068883.27
Q45FF2	Pyridoxal biosynthesis protein PDX1, putative OS=Medicago truncatula GN=MTR_2g017520 PE=2 SV=1	35.03184713	14	165	12	1	314	33.487	5.9	5.7	578.122435	14	122497734.6	127735554.2	121282452.2	265574113.2	243379733.2	249574410.2	59086606.52	89000000	96432781.83	223848817.2	104129534.5	251845544.4	242826452.2	182814183.6	86129327.86	82390413.67	73753795.46	67755483.75
G7K0M1	Fasciclin-like arabinogalactan protein OS=Medicago truncatula GN=MTR_5g098420 PE=4 SV=1	33.01662708	9	128	9	1	421	45.096	6.34	3.962	575.8072004	9	367493203.9	327003018.8	353740485.7	649181165.7	408877951.7	430117600.6	123544722.7	150000000	180149152.9	164941233.8	22514493.95	199377722.7	458672187.5	645943448.9	265013316.5	340023929.4	312516082.5	277971215.4
G7JCD0	Plasma membrane ATPase OS=Medicago truncatula GN=MTR_3g108800 PE=3 SV=1	34.59516299	32	155	19	1	951	104.613	6.83	2.875	575.3816189	32	NA	NA	NA	64918116.57	77881514.61	30267534.86	34019561.33	42000000	43447736.87	28275640.07	49250455.52	20987128.7	NA	NA	23188665.19	34002392.94	22501157.94	19110521.06
I3T560	Superoxide dismutase OS=Medicago truncatula GN=MTR_3g094250 PE=2 SV=1	35.31914894	9	144	6	1	235	26.268	8.27	5.31	574.1797636	9	275619902.9	378097240.5	277938953.1	230164231.5	330996437.1	403567131.4	214860387.3	240000000	275522233.8	706891001.8	450289879	724055940.2	269807169.1	219377020.4	147413657.3	183089808.1	225011579.4	243224813.5
G7L3W1	S-adenosylmethionine synthase OS=Medicago truncatula GN=MTR_7g102120 PE=3 SV=2	29.48717949	13	171	1	1	390	42.627	6.84	5.494	573.6589484	13	NA	NA	NA	NA	NA	NA	2148603.873	NA	NA	NA	NA	NA	NA	NA	NA	NA	NA	NA
G7INC7	Mo-molybdopterin cofactor sulfurase OS=Medicago truncatula GN=MTR_2g035470 PE=4 SV=2	41.69278997	15	175	15	1	319	36.151	5.21	6.406	573.1756557	15	1531221683	1686109316	1566565008	944263513.7	827491092.8	902715951.9	161145290.5	220000000	222537188.8	300428675.8	113979625.6	409249009.7	593575772.1	524067326.4	977236604.6	209245495	212510936.1	225851612.5
B7FMP2	Putative uncharacterized protein OS=Medicago truncatula PE=2 SV=1	55	11	181	11	1	140	16.099	10.2	12.895	570.4382279	11	195996375.4	265689952.8	348687050.2	265574113.2	340731626.4	408877225.3	286480516.5	270000000	296716251.8	111924408.6	225144939.5	230858415.7	391220395.2	329065530.6	198759987.4	274634712.2	362518655.7	295344416.3
A0A072TXA1	Polygalacturonase inhibitor OS=Medicago truncatula GN=MTR_7g033475 PE=4 SV=1	29.12087912	8	141	5	1	364	40.193	8.22	3.329	569.9489307	8	2327456958	1890486203	1566565008	135737880.1	102219487.9	111511970.5	NA	NA	NA	259193367.3	129458340.2	115429207.9	161884301.5	88969569.37	61284329.44	6669700.154	6500334.515	4517032.25
I3SHA1	60S ribosomal protein L17A OS=Medicago truncatula GN=MTR_8g080460 PE=2 SV=1	49.13294798	14	156	5	1	173	19.764	10.27	15.681	567.3575462	14	122497734.6	35255012.97	6569466.163	50163999.17	77881514.61	79651407.52	102058684	180000000	211940179.9	NA	16885870.46	NA	29678788.6	37781597.95	72878662.04	261556868.8	137507076.3	147672208.2
G7L1U4	Ribose-5-phosphate isomerase A OS=Medicago truncatula GN=MTR_7g114900 PE=3 SV=1	53.92857143	10	132	10	1	280	29.906	5.59	5.7	565.7056925	10	73498640.78	66422488.2	85908403.68	100327998.3	107087082.6	106201876.7	93106167.85	79000000	90074576.44	217958058.9	111165313.9	220364851.4	148393943	146251346.9	64596995.9	143856277.8	137507076.3	132036327.3
Q7X9B2	9/13 hydroperoxide lyase OS=Medicago truncatula GN=hpl2 PE=2 SV=1	50.92783505	26	166	21	1	485	54.51	8.35	5.373	563.013941	26	NA	NA	19203054.94	64918116.57	58411135.96	58411032.18	78782142.03	47000000	79477567.45	NA	26735961.57	NA	74196971.51	54844255.09	137475657.9	78467060.63	92504760.41	104239205.8
P31656	Probable cinnamyl alcohol dehydrogenase OS=Medicago sativa GN=CAD2 PE=1 SV=1	63.40782123	19	154	19	1	358	38.923	5.83	15.496	562.3441815	19	44711673.14	86860176.88	65694661.63	70819763.53	102219487.9	79651407.52	100268180.8	140000000	148358125.9	253302609	197001822.1	241351980.1	NA	NA	33126664.56	170011964.7	175009006.2	173732009.6
G7IQ96	HSPA4 nucleotide-binding domain protein OS=Medicago truncatula GN=MTR_2g040220 PE=3 SV=1	2.888318357	7	164	1	1	1558	174.869	5.95	0.401	561.3933454	7	NA	NA	NA	8852470.441	23851213.85	21771384.72	60877109.75	180000000	137761116.9	NA	32364585.05	NA	NA	NA	NA	65389217.2	33751736.91	33009081.83
A0A072V2V0	ATP-dependent Clp protease ATP-binding subunit OS=Medicago truncatula GN=MTR_3g498725 PE=3 SV=1	30.91106291	23	164	4	1	922	102.65	6.77	1.322	561.1390462	23	134747508.1	NA	146549629.8	112131292.3	116822271.9	NA	21486038.73	20000000	20134317.09	NA	39400364.41	NA	NA	NA	NA	17001196.47	28751479.59	15983344.88
G7JPM8	Gamma-aminobutyrate transaminase OS=Medicago truncatula GN=MTR_4g076100 PE=3 SV=1	44.63937622	19	167	19	1	513	56.452	7.78	4.456	561.0966885	19	177621715.2	209486308.9	156656500.8	271475760.2	287188085.1	233644128.7	141449755	130000000	158955134.9	536059009.7	365860526.7	346287623.6	20235537.68	48750448.97	109317993.1	117700591	125006433	140722927.8
G7KEA9	Ubiquitin-activating enzyme E1 1 OS=Medicago truncatula GN=MTR_5g072480 PE=3 SV=1	32.03389831	29	152	29	1	1180	132.15	6.4	1.964	560.9420161	29	9187330.098	NA	NA	26557411.32	38940757.31	27612487.94	102058684	81000000	90074576.44	NA	36586052.67	NA	NA	NA	12588132.53	64081432.85	68753538.14	62543523.46
A0A072U5H0	Pathogen-inducible alpha-dioxygenase OS=Medicago truncatula GN=MTR_6g007770 PE=4 SV=1	27.37520129	18	131	15	1	621	70.488	6.92	2.652	560.2213669	18	514490485.5	613130660.3	606412261.2	466230109.9	535435413	461978163.6	NA	NA	NA	1354874420	759864170.9	986395049	175374659.9	377815979.5	579716629.8	NA	2125109.361	NA
Q2HTG9	Pyrophosphate--fructose 6-phosphate 1-phosphotransferase subunit beta OS=Medicago truncatula GN=PFP-BETA PE=3 SV=1	39.6460177	20	153	14	1	565	61.527	6.16	4.043	558.7129917	20	NA	33722186.32	NA	70819763.53	73013919.95	63721126.01	80572645.25	88000000	55104446.76	117815167	60507702.49	125922772.2	101177688.4	13406373.47	48033663.62	119008375.3	113755854	116400446.4
Q45NI6	Ribosomal protein L32 OS=Medicago sativa PE=2 SV=1	48.87218045	8	145	8	1	133	15.601	10.92	30.623	558.1813579	8	263370129.5	260580530.6	272885517.5	312787288.9	296923274.5	249574410.2	179050322.8	360000000	349701296.8	64798341.84	NA	167897029.6	337258961.4	292502693.8	122568658.9	444646676.9	437522515.4	416956823.1
G7KZC5	Nod factor-binding lectin-nucleotide phosphohydrolase OS=Medicago truncatula GN=MTR_7g085150 PE=3 SV=1	27.40585774	13	161	3	1	478	52.949	6.57	2.924	555.3945212	13	97998187.71	NA	70748097.14	826230574.5	730139199.5	796514075.2	859441549.4	1400000000	1695521439	NA	NA	27283267.31	113319011	109688510.2	231886651.9	1059305319	1500077196	1563588086
G7IMC1	3-isopropylmalate dehydrogenase OS=Medicago truncatula GN=MTR_2g104610 PE=3 SV=1	53.33333333	18	150	10	1	405	43.661	6.38	16.378	551.9167429	18	91873300.98	66422488.2	NA	188852702.7	184968597.2	169923002.7	136078245.3	190000000	190746161.9	NA	53471923.13	45122326.71	242826452.2	146251346.9	127537658.6	183089808.1	200010292.8	225851612.5
A0A072UU47	Glycoside hydrolase family 1 protein OS=Medicago truncatula GN=MTR_3g026400 PE=3 SV=1	28.7109375	13	146	9	1	512	58.168	9.17	2.695	547.1957129	13	NA	NA	NA	44262352.21	87616703.94	38763684.99	250670451.9	210000000	222537188.8	40646232.61	73172105.34	83948514.81	NA	NA	NA	74543707.6	85004374.43	53856922.98
G7L571	UDP-glucose 6-dehydrogenase OS=Medicago truncatula GN=MTR_7g012950 PE=3 SV=1	48.95833333	19	145	12	1	480	52.929	5.99	4.012	546.9524975	19	NA	NA	NA	52524657.95	58411135.96	69031219.85	80572645.25	73000000	79477567.45	NA	45028987.9	115429207.9	31027824.45	30469030.61	7950399.495	60158079.82	57502959.17	67755483.75
A0A0U2GY51	Polygalacturonase inhibiting protein 10 (Fragment) OS=Medicago sativa subsp. varia GN=PGIP10 PE=4 SV=1	38.11188811	8	135	5	0	286	31.198	7.12	6.627	544.5271604	8	1959963754	1583920872	1313893233	94426351.37	116822271.9	90271595.19	NA	NA	NA	259193367.3	111165313.9	146909900.9	161884301.5	90188330.6	31470331.33	6669700.154	6500334.515	17199468.95
G7I7E9	Cysteine synthase OS=Medicago truncatula GN=MTR_1g081610 PE=3 SV=1	28	8	133	1	1	325	34.297	5.76	2.981	544.4583678	8	NA	NA	85908403.68	336393876.8	374804789.1	270814785.6	NA	18000000	14835812.59	NA	NA	314806930.5	148393943	121876122.4	165633322.8	24847902.53	108755596.7	57331563.17
G7KZ23	3-demethylubiquinone-9 3-methyltransferase domain protein OS=Medicago truncatula GN=MTR_7g052690 PE=2 SV=1	68.48484848	10	138	10	1	165	16.922	4.74	49.119	543.9191213	10	312369223.3	321893596.6	368900792.2	436721875.1	360202005.1	361086380.7	139659251.8	220000000	222537188.8	459479151.2	295502733.1	818498019.4	836402224.3	548442550.9	629406626.7	300790399.1	287514795.9	295344416.3
G7K4T4	Fructose-bisphosphate aldolase OS=Medicago truncatula GN=MTR_5g096670 PE=2 SV=1	30.81232493	7	134	5	1	357	38.345	6.15	1.462	542.3068049	7	79623527.51	51094221.69	151603065.3	38950869.94	45755389.83	26550469.17	7520113.557	17000000	16955214.39	NA	NA	NA	188865018.4	195001795.9	43064663.93	40541314.66	20001029.28	26059801.44
A0A072TUR1	6-phosphogluconate dehydrogenase, decarboxylating OS=Medicago truncatula GN=MTR_8g099185 PE=3 SV=1	44.84848485	21	160	18	1	495	53.751	6	4.623	539.1910355	21	39811763.76	25036168.63	38911453.43	76721410.49	68146325.29	39825703.76	76991638.8	82000000	86895473.74	235630333.9	63322014.24	67158811.85	NA	NA	34782997.79	91544904.08	108755596.7	112925806.2
A0A072VJD5	S-formylglutathione hydrolase OS=Medicago truncatula GN=MTR_1g052175 PE=3 SV=1	35.0877193	9	132	7	1	285	31.783	6.52	3.16	538.8842127	9	NA	56203643.86	NA	14163952.71	36993719.44	50445891.43	109220696.9	150000000	116567098.9	NA	NA	38826188.1	NA	NA	28157664.88	60158079.82	58753023.5	69492803.84
B7FKH3	Putative uncharacterized protein OS=Medicago truncatula PE=2 SV=1	57.59162304	11	157	11	1	191	21.896	7.05	9	538.7956368	11	NA	NA	35879392.12	46623010.99	42348073.57	95581689.02	175469316.3	160000000	169552143.9	NA	68950637.73	10388628.71	NA	NA	62940662.67	117700591	122506304.3	132036327.3
A0A072UWD1	Alpha-1,4 glucan phosphorylase OS=Medicago truncatula GN=MTR_3g462340 PE=3 SV=1	36.54761905	24	141	24	1	840	95.431	5.88	2.105	537.2378906	24	32461899.68	NA	106122145.7	47213175.69	53543541.3	33984600.54	46553083.92	49000000	52985044.96	129596683.7	121015405	NA	24282645.22	32906553.06	19875998.74	41849099.01	47502444.53	45170322.5
G7J2R6	110 kDa 4SNc-tudor domain protein OS=Medicago truncatula GN=MTR_3g098420 PE=4 SV=1	27.01612903	24	148	24	1	992	108.238	6.98	1.527	537.0434422	24	57573935.28	66422488.2	55587790.61	48983669.77	47215668.23	35046619.31	46553083.92	130000000	46626839.57	82470616.88	26735961.57	70306881.15	NA	68250628.56	18219665.51	36617961.63	30001543.92	24322481.35
B7FHH7	Pathogenesis-related protein bet V I family protein OS=Medicago truncatula GN=MTR_8g045520 PE=2 SV=1	53.50318471	9	154	3	1	157	18.216	6.52	7.733	536.107518	9	447116731.4	265689952.8	186977113.9	70819763.53	63278730.62	47790844.51	125335226	310000000	339104287.8	NA	NA	NA	NA	NA	99379993.69	26155686.88	28751479.59	29534441.63
G7IEW7	Ribosomal protein S13P/S18e OS=Medicago truncatula GN=MTR_6g043210 PE=2 SV=1	41.44736842	6	146	1	1	152	17.628	10.54	4.179	533.782503	6	39199275.08	61313066.03	65694661.63	88524704.41	116822271.9	90271595.19	60877109.75	58000000	66761156.65	NA	NA	28332623.75	21584573.53	30469030.61	NA	92852688.43	96254953.4	46907642.59
A0A072TTP2	Lipoxygenase OS=Medicago truncatula GN=MTR_8g080230 PE=3 SV=1	22.70742358	17	145	16	1	916	102.915	7.39	0.957	533.0613382	17	31236922.33	11751670.99	27793895.31	25377081.93	47702427.7	11682206.44	44762580.7	47000000	55104446.76	51249597.63	42214676.16	43023613.84	35074931.99	23156463.26	26501331.65	70620354.57	73753795.46	64280843.55
A0A072U5U0	Epoxide hydrolase OS=Medicago truncatula GN=MTR_7g112615 PE=4 SV=1	46.39498433	14	169	5	1	319	36.019	6.62	10.103	532.9914745	14	183746602	148173242.9	171816807.3	206557643.6	NA	169923002.7	30438554.87	20000000	61462652.16	153159717.1	35178896.8	167897029.6	188865018.4	28031508.16	149069990.5	57542511.13	23751222.27	22585161.25
G7JLV1	Elongation factor 1-alpha OS=Medicago truncatula GN=MTR_4g014810 PE=3 SV=1	33.78076063	15	184	2	1	447	49.426	9.07	1.894	532.8344963	15	NA	NA	NA	NA	8761670.394	NA	NA	NA	43447736.87	NA	NA	NA	NA	NA	NA	6015807.982	33751736.91	NA
A0A072VA63	NAD-dependent aldehyde dehydrogenase family protein OS=Medicago truncatula GN=MTR_3g078490 PE=3 SV=1	28.65168539	15	152	5	1	534	58.202	6.57	1.976	531.3301251	15	73498640.78	61313066.03	85908403.68	88524704.41	68146325.29	95581689.02	37600567.79	32000000	40268634.17	282756400.7	80207884.7	220364851.4	48565290.44	49969210.2	38095664.25	60158079.82	61253152.16	60806203.36
A0A072TJ20	Succinate dehydrogenase [ubiquinone] iron-sulfur subunit, mitochondrial OS=Medicago truncatula GN=MTR_0018s0260 PE=3 SV=1	41.72661871	14	166	14	1	278	31.318	8.43	7.254	530.2654321	14	52674025.89	122626132.1	75801532.65	230164231.5	272585301.1	79651407.52	62667612.98	79000000	77358165.65	206176542.2	97093755.16	115429207.9	41820111.22	25593985.71	66253329.12	77159276.29	65003345.15	92077965.09
B7FLW8	40S ribosomal protein S3a OS=Medicago truncatula GN=MTR_1g103100 PE=2 SV=1	53.63984674	17	164	7	1	261	29.731	9.82	18.055	526.2697752	17	NA	NA	111175581.2	NA	NA	NA	55505600.06	20000000	27552223.38	NA	NA	NA	43169147.06	56063016.32	51346330.07	37925745.97	41252122.89	34746401.92
G7JG73	RNA-binding (RRM/RBD/RNP motif) family protein OS=Medicago truncatula GN=MTR_4g070140 PE=4 SV=1	67.36842105	11	152	10	1	190	18.436	5.43	9	526.0536554	11	575739352.8	664224882	656946616.3	106229645.3	73013919.95	79651407.52	48343587.15	92000000	91134277.34	323991709.2	140715587.2	451223267.1	215845735.3	158438959.2	149069990.5	98083825.8	88754567.42	107713846
B7FH56	Ribosomal protein L19 OS=Medicago truncatula PE=2 SV=1	37.44292237	11	157	4	1	219	25.374	11.39	45.416	525.7614444	11	NA	NA	NA	NA	NA	19647347.19	78782142.03	22000000	36029830.58	NA	NA	NA	NA	NA	NA	41849099.01	42502187.22	24322481.35
I3S9B1	Uncharacterized protein OS=Medicago truncatula PE=2 SV=1	45.94594595	8	138	6	1	222	24.119	5.55	4.878	522.6411639	8	306244336.6	306565330.1	328473308.2	182951055.8	204438975.9	169923002.7	87734658.17	70000000	87955174.64	306319434.1	309574291.8	230858415.7	310278244.5	195001795.9	106005326.6	71928138.92	67503473.81	60806203.36
G7KXL9	Epoxide hydrolase OS=Medicago truncatula GN=MTR_7g112960 PE=4 SV=2	40.7523511	15	160	9	1	319	35.668	6.46	9	522.5939733	15	73498640.78	66422488.2	50534355.1	123934586.2	97351893.27	207093659.5	69829625.89	76000000	69940259.35	NA	26735961.57	NA	114668046.9	134063734.7	49689996.84	81082629.32	77503988.45	85128684.71
G7L754	Pectinacetylesterase family protein OS=Medicago truncatula GN=MTR_8g072000 PE=4 SV=2	50.47169811	17	150	1	1	424	47.054	8.19	4.125	518.7468714	17	355243430.4	378097240.5	379007663.3	94426351.37	77881514.61	95581689.02	34019561.33	27000000	29671625.18	NA	94279443.42	157403465.3	31027824.45	NA	46377330.39	NA	NA	NA
I6NIC6	Phenylalanine ammonia-lyase (Fragment) OS=Medicago sativa subsp. falcata GN=PAL1 PE=3 SV=1	44.01622718	20	139	1	1	493	53.945	6.54	6.197	518.6429174	20	NA	NA	NA	55475481.43	73013919.95	63721126.01	NA	NA	NA	NA	NA	NA	NA	NA	NA	NA	20001029.28	NA
A0A072UWX4	Small ubiquitin-related modifier OS=Medicago truncatula GN=MTR_3g053520 PE=3 SV=1	27.72277228	4	136	4	1	101	11.207	5.1	9	517.5330703	4	1102479612	1021884434	1414961943	578361402.2	535435413	531009383.4	66248619.43	160000000	137761116.9	647983418.4	NA	713562375.9	2023553768	1340637347	281576648.8	248479025.3	237512222.7	208478411.5
G7L7T5	Pathogenesis-related protein bet V I family protein OS=Medicago truncatula GN=MTR_8g045490 PE=4 SV=1	49.35897436	9	148	4	1	156	18.013	5.85	10.659	517.0052769	9	300119449.9	178829775.9	257725211	283279054.1	160630623.9	233644128.7	340195613.3	200000000	77358165.65	NA	52064767.26	NA	94432509.2	65813106.11	130850325	34002392.94	26251350.93	26059801.44
A0A072V9Z9	Proliferation-associated 2G4-like protein OS=Medicago truncatula GN=MTR_2g078290 PE=4 SV=1	46.54731458	17	141	12	1	391	43.033	6.48	6.943	516.5107882	17	48386605.18	71531910.37	101068710.2	94426351.37	48675946.63	90271595.19	85944154.94	130000000	85835772.84	NA	NA	NA	NA	NA	NA	92852688.43	83754310.1	93815285.19
A0A072U5K2	60S ribosomal protein L18-3 OS=Medicago truncatula GN=MTR_7g108805 PE=4 SV=1	44.68085106	12	146	4	1	188	21.028	11.11	9	516.258284	12	NA	NA	NA	88524704.41	63278730.62	48321853.89	153983277.6	150000000	158955134.9	NA	197001822.1	31480693.05	NA	NA	NA	125547297	150007719.6	151146848.4
G7KYU2	Porin/voltage-dependent anion-selective channel protein OS=Medicago truncatula GN=MTR_7g009330 PE=4 SV=1	58.12274368	12	108	12	1	277	29.649	8.88	6.406	513.7386785	12	67373754.05	81750754.7	111175581.2	59016469.61	63278730.62	58411032.18	34019561.33	94000000	99611884.53	106033650.3	15478714.59	NA	47216254.6	NA	NA	92852688.43	88754567.42	53856922.98
G7K504	60S ribosomal L6-like protein OS=Medicago truncatula GN=MTR_5g098090 PE=4 SV=1	38.88888889	9	148	5	0	234	26.051	10.02	2.631	512.4858896	9	73498640.78	107297865.5	131389323.3	159344467.9	136292650.6	164612908.9	162935793.7	150000000	169552143.9	553731284.8	37993208.54	314806930.5	242826452.2	231564632.6	24844998.42	143856277.8	137507076.3	132036327.3
A0A072TUC0	Monodehydroascorbate reductase OS=Medicago truncatula GN=MTR_8g098910 PE=4 SV=1	48.38709677	16	145	15	1	496	53.936	8.22	1.907	512.0683151	16	85748414.25	91969599.05	55587790.61	40131199.33	102219487.9	90271595.19	17905032.28	23000000	25432821.58	111924408.6	33771740.93	71356237.59	29678788.6	29250269.38	14575732.41	41849099.01	43752251.54	31271761.73
G7L736	Defensin OS=Medicago truncatula GN=MTR_8g070770 PE=1 SV=1	34.21052632	3	105	3	1	76	8.334	8.54	38.811	510.6053395	3	594114013	475176261.7	495236680	590164696.1	257982517.2	743413136.8	179050322.8	220000000	211940179.9	58907583.49	NA	80800445.5	175374659.9	158438959.2	165633322.8	196167651.6	175009006.2	225851612.5
G7LIT0	ATP-dependent Clp protease ATP-binding subunit OS=Medicago truncatula GN=MTR_8g100040 PE=3 SV=1	27.53779698	21	146	2	1	926	102.718	6.87	1.214	508.727313	21	NA	NA	NA	NA	NA	NA	NA	17000000	10597008.99	NA	NA	NA	NA	NA	NA	NA	NA	NA
G7I9M9	ATP synthase D chain OS=Medicago truncatula GN=MTR_1g095830 PE=2 SV=1	61.01694915	15	152	15	1	177	20.972	5.57	13.384	508.6942532	15	159247055	189048620.3	141496194.3	200655996.7	175233407.9	196473471.9	116382709.8	200000000	127164107.9	282756400.7	70357793.6	220364851.4	60706613.05	36562836.73	41408330.7	143856277.8	150007719.6	145934888.1
B7FHQ5	Superoxide dismutase [Cu-Zn] OS=Medicago truncatula GN=MTR_4g057240 PE=2 SV=1	30.58252427	5	99	1	1	206	21.224	6.58	7.111	508.1695976	5	269495016.2	204376886.8	389114534.3	354098817.6	365069599.7	392946943.7	35810064.56	130000000	116567098.9	NA	NA	NA	674517922.8	195001795.9	NA	235401181.9	237512222.7	137248287.6
A0A072VIH3	3-ketoacyl-CoA thiolase 2, peroxisomal-like protein OS=Medicago truncatula GN=MTR_1g047210 PE=3 SV=1	40.25974026	13	131	12	1	462	48.337	7.99	3.977	507.9363457	13	20824614.89	37298781.83	16676337.18	26557411.32	41374554.64	49914882.04	21486038.73	31000000	28611924.28	NA	NA	NA	NA	NA	NA	30079039.91	30001543.92	15635880.86
A0A072UG88	Aspartate aminotransferase OS=Medicago truncatula GN=MTR_4g011820 PE=3 SV=1	46.21212121	17	152	17	1	396	43.427	6.25	6.017	506.3923557	17	85748414.25	91969599.05	197083984.9	241967525.4	238512138.5	212403753.4	66248619.43	67000000	74179062.95	176722750.5	267359615.7	136416336.6	188865018.4	182814183.6	182196655.1	88929335.4	81254181.44	76442084.23
G7LE33	40S ribosomal protein S12 OS=Medicago truncatula GN=MTR_8g093770 PE=2 SV=1	62.23776224	10	120	4	1	143	15.246	5.78	38.811	504.2188544	10	116372847.9	56203643.86	80854968.16	64918116.57	38940757.31	84961501.35	17905032.28	100000000	116567098.9	NA	NA	NA	NA	43875404.07	NA	156934121.3	150007719.6	102501885.7
G7K2L9	Thioredoxin reductase OS=Medicago truncatula GN=MTR_5g024900 PE=3 SV=1	53.9893617	16	124	16	1	376	40.174	7.31	8.12	503.7857122	16	39199275.08	97079021.22	80854968.16	123934586.2	107087082.6	95581689.02	32229058.1	76000000	73119362.05	123705925.3	23921649.82	29381980.18	103875760.1	80438240.8	24844998.42	82390413.67	81254181.44	74704764.13
G7KNP7	Short-chain alcohol dehydrogenase OS=Medicago truncatula GN=MTR_6g023910 PE=4 SV=1	48.88888889	12	135	9	1	270	28.662	6.1	7.111	503.5889667	12	110247961.2	127735554.2	50534355.1	271475760.2	374804789.1	297365254.7	123544722.7	200000000	180149152.9	NA	115386781.5	28332623.75	41820111.22	95063375.49	114286992.7	122931728.3	111255725.4	128561687.1
G7JG67	RNA-binding (RRM/RBD/RNP motif) family protein OS=Medicago truncatula GN=MTR_4g070080 PE=4 SV=1	70.80745342	11	133	7	1	161	15.71	5.6	10.788	501.9835274	11	140872394.8	163501509.4	126335887.8	33639387.68	53543541.3	69031219.85	23276541.96	88000000	92193978.24	159050475.4	NA	69257524.72	53961433.83	29250269.38	19875998.74	71928138.92	67503473.81	59068883.27
G7JI50	Phospholipase D OS=Medicago truncatula GN=MTR_4g010650 PE=3 SV=2	16.70792079	15	161	2	1	808	91.376	5.97	1.458	501.7430766	15	NA	NA	NA	NA	NA	NA	35810064.56	42000000	33910428.78	NA	NA	NA	175374659.9	NA	NA	48388020.72	15000771.96	34746401.92
A0A072UXB1	Translation elongation factor EF1B, gamma chain OS=Medicago truncatula GN=MTR_3g058940 PE=4 SV=1	31.50357995	12	155	3	1	419	47.714	6.37	1.783	501.5970604	12	NA	NA	NA	NA	NA	NA	10026818.08	12000000	13776111.69	NA	NA	NA	NA	NA	NA	6538921.72	7125366.68	7991672.442
G7ZWG2	Putative uncharacterized protein OS=Medicago truncatula GN=MTR_040s0041 PE=4 SV=1	39.81264637	18	155	14	1	427	48.455	8.75	4.309	499.5896347	18	NA	19926746.46	106122145.7	129836233.1	87616703.94	95581689.02	125335226	110000000	127164107.9	182613508.8	351788968	146909900.9	148393943	329065530.6	139131991.2	129470650	137507076.3	137248287.6
G7LHC6	Tubulin beta-1 chain OS=Medicago truncatula GN=MTR_8g098360 PE=3 SV=1	27.86516854	11	125	1	1	445	49.895	4.94	3.365	499.5123529	11	NA	NA	NA	NA	NA	NA	NA	NA	NA	NA	NA	NA	NA	NA	NA	NA	NA	NA
B7FMJ8	Ribosomal protein S13P/S18e OS=Medicago truncatula GN=MTR_1g098170 PE=2 SV=1	41.44736842	6	139	1	1	152	17.6	10.54	4.179	498.6437563	6	85748414.25	61313066.03	75801532.65	88524704.41	150895434.6	100891782.9	69829625.89	65000000	82656670.14	NA	NA	NA	62055648.9	54844255.09	24844998.42	111161669.2	112505789.7	55594243.07
B7FGM0	Type II peroxiredoxin OS=Medicago truncatula GN=MTR_2g022660 PE=2 SV=1	61.30653266	16	142	16	1	199	21.478	8.35	18.684	497.3780949	16	293994563.1	168610931.6	318366437.1	123934586.2	92484298.6	122132158.2	68039122.66	150000000	127164107.9	300428675.8	90057975.81	262339108.8	256316810.7	170626571.4	122568658.9	107238316.2	81254181.44	97289925.38
G7ILM0	Heat shock 70 kDa protein OS=Medicago truncatula GN=MTR_2g017730 PE=3 SV=1	9.286898839	6	113	3	1	603	68.28	7.42	0.478	497.2867203	6	269495016.2	235033419.8	NA	194754349.7	38453997.84	NA	NA	NA	NA	NA	NA	NA	98479616.73	NA	54658996.53	8369819.801	6125315.216	NA
G7JHR0	Acyl-coenzyme A oxidase OS=Medicago truncatula GN=MTR_4g100640 PE=3 SV=1	39.75903614	21	136	14	1	664	74.42	8.22	1.868	497.065722	21	110247961.2	18393919.81	151603065.3	88524704.41	97351893.27	100891782.9	39391071.01	39000000	38149232.37	147268958.7	59100546.62	125922772.2	NA	NA	79503994.95	30079039.91	30001543.92	34746401.92
B7FHE5	40S ribosomal protein S19-1 OS=Medicago truncatula GN=MTR_8g040740 PE=2 SV=1	52.44755245	9	143	4	1	143	15.946	10.04	7.577	496.582853	9	44711673.14	NA	NA	NA	14116024.52	NA	46553083.92	34000000	27552223.38	70689100.18	NA	NA	40471075.37	NA	NA	47080236.38	42502187.22	45170322.5
I3S798	Proteasome subunit beta type OS=Medicago truncatula PE=2 SV=1	63.29113924	9	127	2	1	237	26.172	6.04	7.799	494.9646006	9	91873300.98	71531910.37	85908403.68	70819763.53	48675946.63	90271595.19	41181574.24	61000000	74179062.95	247411850.6	NA	125922772.2	37773003.68	NA	NA	83698198.01	96254953.4	66018163.65
G7IUL4	60S ribosomal L28-like protein OS=Medicago truncatula GN=MTR_2g100410 PE=4 SV=1	45.20547945	7	121	5	1	146	16.404	10.9	5.105	493.818908	7	244995469.3	250361686.3	212244291.4	442623522.1	374804789.1	419497412.9	152192774.4	230000000	201343170.9	276865642.4	NA	146909900.9	310278244.5	231564632.6	231886651.9	287712555.7	275014152.6	243224813.5
G7IP84	Inositol monophosphatase family protein OS=Medicago truncatula GN=MTR_2g026060 PE=4 SV=1	52.0295203	15	121	15	1	271	28.948	5.6	14.013	493.2020576	15	85748414.25	71531910.37	111175581.2	129836233.1	155763029.2	164612908.9	89525161.39	76000000	102790987.2	NA	12945834.02	96540792.03	161884301.5	97500897.94	81160328.18	113777237.9	125006433	104239205.8
A0A072UTA2	Epoxide hydrolase OS=Medicago truncatula GN=MTR_4g120240 PE=4 SV=1	34.08450704	11	134	10	1	355	40.312	6.84	4.38	492.586338	11	159247055	112407287.7	166763371.8	413115287.3	457553898.3	392946943.7	94896671.08	180000000	169552143.9	141378200.4	137901275.5	178390594	256316810.7	255939857.1	298139981.1	129470650	150007719.6	173732009.6
A0A072UXU6	ADP/ATP carrier protein OS=Medicago truncatula GN=MTR_4g078545 PE=3 SV=1	36.11859838	13	159	7	1	371	39.816	9.76	4.298	491.9311273	13	97998187.71	122626132.1	111175581.2	118032939.2	136292650.6	95581689.02	94896671.08	110000000	116567098.9	51838673.47	NA	NA	82291186.58	37781597.95	21532331.97	78467060.63	115005918.3	102501885.7
G7KAF6	Phospho-2-dehydro-3-deoxyheptonate aldolase OS=Medicago truncatula GN=MTR_5g064500 PE=3 SV=1	37.03007519	19	143	15	1	532	59.027	8.31	3.307	490.968426	19	NA	NA	NA	82623057.45	58411135.96	NA	59086606.52	57000000	63582053.96	NA	71764949.47	125922772.2	NA	NA	26501331.65	115085022.3	125006433	104239205.8
A0A072UM25	Argonaute protein 1A OS=Medicago truncatula GN=MTR_6g477980 PE=3 SV=1	23.49775785	24	141	22	1	1115	122.669	9.23	1.316	489.3553631	24	36136831.72	20948630.89	111175581.2	54295152.04	73013919.95	50976900.81	53715096.84	56000000	59343250.36	111924408.6	281431174.4	230858415.7	21584573.53	10481346.53	9109832.755	45772452.04	57502959.17	52119602.88
D7RIC7	Alpha-L-arabinofuranosidase OS=Medicago truncatula GN=Araf1 PE=2 SV=1	30.20833333	16	134	16	1	672	73.964	5.52	3.281	488.8593385	16	85748414.25	97079021.22	90961839.19	82623057.45	68146325.29	63721126.01	41181574.24	39000000	41328335.07	164941233.8	323645850.5	188884158.3	120064190.3	93844614.27	44720997.16	43156883.35	45002315.87	50382282.79
B7FHD0	Putative uncharacterized protein OS=Medicago truncatula PE=2 SV=1	41.09589041	12	148	4	1	219	25.49	6.93	8.085	488.7369825	12	NA	NA	NA	18885270.27	68146325.29	18054319.04	15577378.08	12000000	16955214.39	13548744.2	NA	NA	68800828.13	NA	NA	18308980.81	27501415.26	26059801.44
G7KKY6	Pro-resilin, putative OS=Medicago truncatula GN=MTR_6g012780 PE=4 SV=1	41.84914842	14	118	14	1	411	45.38	4.93	3.894	488.4639425	14	73498640.78	76641332.53	21224429.14	64918116.57	42834833.04	50445891.43	60877109.75	62000000	56164147.66	58907583.49	70357793.6	NA	12680936.95	18281418.36	5134633.007	62773648.51	60003087.83	71230123.94
G7KG90	Stress-inducible protein, putative OS=Medicago truncatula GN=MTR_5g012030 PE=4 SV=1	38.20998279	23	131	12	1	581	65.326	5.94	2.162	485.5113814	23	146997281.6	209486308.9	171816807.3	39541034.64	48675946.63	111511970.5	69829625.89	89000000	77358165.65	129596683.7	39400364.41	167897029.6	NA	NA	14906999.05	60158079.82	67503473.81	71230123.94
G7K6T1	Acyl-CoA-binding domain protein OS=Medicago truncatula GN=MTR_5g026740 PE=2 SV=1	70	7	115	7	1	90	10.028	5.48	50.795	483.9992926	7	275619902.9	316784174.5	207190855.9	241967525.4	262850111.8	313295536.2	164726297	190000000	127164107.9	1119244086	351788968	839485148.1	161884301.5	146251346.9	165633322.8	287712555.7	200010292.8	225851612.5
G7KGX1	60S acidic ribosomal protein P0 OS=Medicago truncatula GN=MTR_5g082180 PE=3 SV=1	35.91331269	11	129	2	1	323	34.042	5.21	5.449	483.5631142	11	NA	NA	NA	NA	NA	NA	NA	34000000	36029830.58	NA	NA	NA	NA	NA	NA	43156883.35	22501157.94	50382282.79
G7LAJ5	40S ribosomal protein S15-4 OS=Medicago truncatula GN=MTR_8g105110 PE=2 SV=1	35.71428571	6	147	6	1	154	17.244	10.4	25.102	483.4353476	6	58186423.95	30145590.8	7580153.265	218360937.5	155763029.2	153992721.2	116382709.8	69000000	50865643.17	88361375.23	133679807.8	55615891.06	NA	NA	NA	57542511.13	68753538.14	79916724.42
A0A072UTX7	Patellin-like protein OS=Medicago truncatula GN=MTR_4g033435 PE=4 SV=1	40.84033613	24	124	21	1	595	66.222	4.74	2.675	482.698015	24	11024796.12	143063820.7	121282452.2	165246114.9	131425055.9	127442252	30438554.87	34000000	39208933.27	329882467.5	281431174.4	335794059.2	NA	NA	84472994.63	81082629.32	91254696.08	85128684.71
B7FKL0	Uncharacterized protein OS=Medicago truncatula PE=2 SV=1	54.96183206	17	134	1	1	393	43.314	8.59	4.736	480.8912338	17	NA	NA	NA	NA	NA	NA	NA	NA	NA	NA	21107338.08	NA	NA	NA	NA	NA	NA	NA
B7FGF6	Putative uncharacterized protein OS=Medicago truncatula PE=2 SV=1	33.15508021	4	107	4	1	187	19.131	7.4	11.915	478.3611147	4	91873300.98	189048620.3	75801532.65	159344467.9	194703786.5	185853284.2	250670451.9	550000000	360298305.8	294537917.4	37993208.54	NA	84989258.28	49969210.2	231886651.9	706203545.7	625032164.9	712301239.4
G7JNH3	Alanine--tRNA ligase OS=Medicago truncatula GN=MTR_4g074640 PE=3 SV=1	24	23	140	23	1	950	104.46	6.07	1.39	475.0326939	23	104123074.4	148173242.9	171816807.3	135737880.1	121689866.6	127442252	30438554.87	65000000	67820857.55	82470616.88	28143117.44	71356237.59	130856477	42656642.85	34782997.79	69312570.23	45002315.87	64280843.55
B7FGF9	60S ribosomal protein L13a-4 OS=Medicago truncatula GN=MTR_7g057770 PE=2 SV=1	43.2038835	11	151	4	1	206	23.444	10.3	10.22	474.4848181	11	263370129.5	229923997.6	308259566.1	430820228.1	306658463.8	446047882.1	148611767.9	240000000	243731206.8	318100950.8	182930263.4	346287623.6	418201112.2	353440755	265013316.5	222323338.5	200010292.8	277971215.4
A0A072V815	Heat shock cognate 70 kDa protein OS=Medicago truncatula GN=MTR_2g040355 PE=4 SV=1	12.41830065	6	139	1	1	306	33.656	4.56	4.337	473.8388031	6	NA	NA	NA	NA	NA	NA	NA	NA	NA	NA	91465131.68	NA	NA	NA	NA	NA	NA	NA
G7IHV2	PfkB family carbohydrate kinase OS=Medicago truncatula GN=MTR_2g098950 PE=3 SV=1	59.27051672	14	125	7	1	329	35.215	5.35	3.394	473.6060817	14	NA	NA	NA	123934586.2	77881514.61	69031219.85	102058684	140000000	127164107.9	188504267.2	129458340.2	157403465.3	NA	15843895.92	61284329.44	183089808.1	137507076.3	191105210.6
G7LF61	Peptidyl-prolyl cis-trans isomerase FKBP62-like protein OS=Medicago truncatula GN=MTR_8g012340 PE=4 SV=1	29.56521739	17	129	16	1	575	64.061	5.33	2.981	471.3896835	17	39811763.76	51094221.69	55587790.61	106229645.3	82749109.28	106201876.7	66248619.43	77000000	70999960.25	159050475.4	121015405	209871287	NA	52406732.64	99379993.69	53619158.1	51252637.52	45170322.5
G7L9H1	Phosphoserine aminotransferase OS=Medicago truncatula GN=MTR_8g074010 PE=3 SV=1	49.53271028	22	129	22	1	428	47.178	8.06	10.788	470.2082624	22	43486695.8	28101821.93	43964888.94	59016469.61	48675946.63	53100938.34	159354787.3	190000000	180149152.9	117815167	98500911.04	167897029.6	80942150.74	75563195.91	18219665.51	143856277.8	137507076.3	149409528.3
A0A072U0Q0	Fasciclin-like arabinogalactan protein OS=Medicago truncatula GN=MTR_7g075453 PE=4 SV=1	30.38277512	10	116	10	1	418	42.92	6.3	4.623	470.1321707	10	238870582.5	194158042.4	121282452.2	153442821	136292650.6	159302815	118173213	140000000	148358125.9	55373128.48	135086963.7	157403465.3	148393943	121876122.4	127537658.6	366179616.3	225011579.4	347464019.2
G7J4F9	Light-harvesting complex I chlorophyll A/B-binding protein OS=Medicago truncatula GN=MTR_3g088040 PE=2 SV=1	25.18518519	6	127	6	1	270	28.865	6.77	2.652	468.83885	6	NA	47006683.95	23245803.35	NA	272585301.1	196473471.9	340195613.3	300000000	317910269.8	206176542.2	731721053.4	104935643.5	68800828.13	98719659.17	182196655.1	274634712.2	275014152.6	330090818.3
A0A072TIB9	Tripeptidyl peptidase II OS=Medicago truncatula GN=MTR_0025s0060 PE=4 SV=1	28.62537764	31	137	31	1	1324	146.59	6.04	1.201	468.42328	31	NA	15839208.72	NA	44262352.21	28232049.05	33453591.16	23276541.96	26000000	29671625.18	57729431.82	NA	56665247.49	NA	NA	NA	37925745.97	41252122.89	45170322.5
A0A072VVG3	Fructose-bisphosphate aldolase OS=Medicago truncatula GN=MTR_1g061050 PE=3 SV=1	24.30167598	8	123	6	1	358	38.319	7.37	1.873	467.8077121	8	146997281.6	127735554.2	156656500.8	34229552.37	68146325.29	79651407.52	3043855.487	4500000	NA	NA	NA	NA	111969975.2	182814183.6	46377330.39	23540118.19	33751736.91	NA
G7KMU7	Kunitz type trypsin inhibitor / Alpha-fucosidase OS=Medicago truncatula GN=MTR_6g059730 PE=4 SV=1	28.24074074	8	136	8	1	216	23.42	7.72	11.115	466.9678323	8	612488673.2	715319103.7	505343551	442623522.1	423480735.7	387636849.9	948966710.8	2300000000	1483581259	NA	197001822.1	199377722.7	566595055.2	1218761224	1126306595	1438562778	1212562400	1372482876
Q9STA4	Cysteine protease (Fragment) OS=Medicago sativa GN=cyp15a PE=2 SV=1	56.45933014	8	110	4	1	209	22.305	5.57	11.328	465.2461324	8	159247055	219705153.3	70748097.14	82623057.45	73013919.95	100891782.9	87734658.17	120000000	137761116.9	NA	NA	NA	NA	NA	54658996.53	86313766.7	60003087.83	66018163.65
B7FMQ6	60S ribosomal L23-like protein OS=Medicago truncatula GN=MTR_1g069585 PE=2 SV=1	67.14285714	11	153	9	1	140	14.973	10.48	20.544	464.1051695	11	202121262.1	91969599.05	96015274.7	171147761.9	170365813.2	196473471.9	152192774.4	220000000	169552143.9	129596683.7	253288057	335794059.2	79593114.89	134063734.7	430646639.3	222323338.5	237512222.7	208478411.5
G7K2Y8	Eukaryotic translation initiation factor 2c, putative OS=Medicago truncatula GN=MTR_5g087870 PE=4 SV=1	36.28691983	29	145	26	1	948	106.181	8.88	1.558	464.003257	29	30011944.99	21970515.33	31331300.16	58426304.91	39427516.77	53100938.34	51924593.61	72000000	68880558.45	NA	NA	53517178.19	NA	NA	NA	65389217.2	78754052.78	62543523.46
A0A072W198	Alpha-L-fucosidase-like protein OS=Medicago truncatula GN=MTR_1g107135 PE=4 SV=1	20.28824834	17	128	17	1	902	100.791	6.48	1.239	463.866194	17	171496828.5	112407287.7	192030549.4	171147761.9	170365813.2	164612908.9	37600567.79	55000000	52985044.96	70689100.18	39400364.41	91294009.85	126809369.5	92625853.05	92754660.77	47080236.38	41252122.89	41695682.31
G7LIP6	Dicarboxylate carrier protein OS=Medicago truncatula GN=MTR_8g086070 PE=3 SV=1	55.81395349	14	120	14	1	301	32.179	9.33	7.185	462.7709659	14	67373754.05	50583279.47	85908403.68	94426351.37	102219487.9	106201876.7	114592206.6	100000000	127164107.9	27097488.4	26735961.57	136416336.6	45867218.75	46312926.52	53002663.3	143856277.8	150007719.6	140722927.8
G4W9I6	Glutamate 1-semialdehyde aminotransferase OS=Medicago sativa GN=GSA PE=2 SV=1	35.88110403	13	116	13	1	471	49.918	6.8	5.918	461.8345282	13	61248867.32	81750754.7	96015274.7	82623057.45	77881514.61	69031219.85	62667612.98	81000000	83716371.04	NA	NA	NA	80942150.74	80438240.8	31470331.33	85005982.35	85004374.43	72967444.04
G7LIV6	Acetyl-CoA carboxylase biotin carboxylase subunit OS=Medicago truncatula GN=MTR_8g101330 PE=2 SV=2	38.19188192	19	129	19	1	542	59.429	7.66	2.981	461.3200893	19	52061537.22	56203643.86	55587790.61	64918116.57	58411135.96	58411032.18	46553083.92	86000000	84776071.94	NA	50657611.39	NA	66102756.44	43875404.07	36439331.02	91544904.08	90004631.75	85128684.71
A0A072VRS6	D-glycerate dehydrogenase/hydroxypyruvate reductase OS=Medicago truncatula GN=MTR_1g112510 PE=3 SV=1	53.62694301	17	128	17	1	386	42.178	7.42	8.211	460.6601374	17	NA	NA	28804582.41	54885316.74	82749109.28	79651407.52	68039122.66	52000000	61462652.16	94252133.58	154787145.9	NA	NA	NA	69565995.58	68004785.88	62503216.49	46907642.59
A0A072UNM0	60S ribosomal protein L3B OS=Medicago truncatula GN=MTR_4g094398 PE=3 SV=1	35.47557841	17	148	9	1	389	44.549	10.18	3.453	460.3960696	17	28786967.64	46495741.74	44975576.04	70819763.53	77881514.61	84961501.35	68039122.66	51000000	58283549.46	NA	168858704.6	26233910.88	NA	NA	48033663.62	74543707.6	42502187.22	41695682.31
G7J486	Elongation factor Tu OS=Medicago truncatula GN=MTR_3g076660 PE=3 SV=1	39.46830266	16	121	15	1	489	53.151	6.65	3.084	458.2718236	16	9187330.098	33211244.1	75801532.65	50163999.17	68146325.29	79651407.52	51924593.61	59000000	61462652.16	58907583.49	45028987.9	38826188.1	NA	NA	NA	58850295.48	63753280.82	60806203.36
G7KJZ8	Glucose-6-phosphate isomerase OS=Medicago truncatula GN=MTR_6g009330 PE=3 SV=1	38.02816901	17	129	17	1	568	62.434	6.19	4.532	458.1977849	17	14699728.16	32700301.88	50534355.1	70819763.53	160630623.9	185853284.2	75201135.57	74000000	89014875.54	70689100.18	71764949.47	98639504.9	114668046.9	59719299.99	145757324.1	104622747.5	100005146.4	112925806.2
A0A072UGZ8	Late embryogenesis abundant protein OS=Medicago truncatula GN=MTR_5g088850 PE=4 SV=1	45.50408719	15	125	14	1	367	41.37	5.08	8.211	457.8776329	15	20212126.21	NA	24256490.45	38360705.25	33099643.71	34515609.92	71620129.11	64000000	57223848.56	147268958.7	NA	104935643.5	21584573.53	20718940.81	14575732.41	64081432.85	53752766.18	66018163.65
G7I3B2	Chorismate synthase OS=Medicago truncatula GN=MTR_1g095250 PE=3 SV=2	35.55045872	13	123	13	1	436	47.492	8.27	2.384	457.1028492	13	85748414.25	81750754.7	101068710.2	59016469.61	77881514.61	74341313.68	34019561.33	58000000	45567138.67	82470616.88	11538678.15	64010742.54	83640222.43	82875763.25	44720997.16	62773648.51	51252637.52	43433002.4
G7K4B9	Glycerophosphoryl diester phosphodiesterase family protein OS=Medicago truncatula GN=MTR_5g094230 PE=4 SV=1	15.51724138	9	113	9	1	754	81.327	6.24	0.884	455.0228367	9	134747508.1	148173242.9	131389323.3	218360937.5	219041759.8	244264316.4	118173213	110000000	148358125.9	589075834.9	182930263.4	608626732.4	188865018.4	110907271.4	114286992.7	222323338.5	200010292.8	208478411.5
G7I834	Seryl-tRNA synthetase/serine-tRNA ligase OS=Medicago truncatula GN=MTR_1g082850 PE=4 SV=1	42.28187919	18	116	12	1	447	51.336	6.42	3.467	454.5467956	18	NA	5109422.169	39922140.53	4308202.281	39427516.77	39825703.76	25067045.19	33000000	43447736.87	41824384.28	NA	36727475.23	26980716.91	26812746.93	29813998.11	43156883.35	57502959.17	29534441.63
G7JXD6	40S ribosomal protein S12 OS=Medicago truncatula GN=MTR_5g012890 PE=3 SV=1	62.67605634	10	111	4	0	142	15.157	5.78	38.811	453.1895027	10	110247961.2	40875377.35	50029011.55	24786917.24	43321592.5	79651407.52	6445811.62	27000000	103850688.1	NA	NA	NA	NA	43875404.07	NA	100699394.5	98755082.06	67755483.75
G7J870	Glucosamine-6-phosphate isomerase/6-phosphogluconolactonase OS=Medicago truncatula GN=MTR_3g092110 PE=4 SV=1	38.51132686	11	139	10	1	309	33.811	7.94	3.642	453.104087	11	36749320.39	51094221.69	31331300.16	118032939.2	126557461.2	122132158.2	130706735.6	110000000	116567098.9	37111777.6	154787145.9	69257524.72	6475372.059	NA	99379993.69	109853884.9	87504503.09	121612406.7
A0A072VMP1	ATPase, AAA-type, CDC48 protein OS=Medicago truncatula GN=MTR_2g095320 PE=4 SV=1	20.99447514	14	127	3	0	724	80.18	5.2	1.31	452.821851	14	85748414.25	66422488.2	90961839.19	76721410.49	17523340.79	69031219.85	NA	15000000	21194017.99	NA	18293026.34	NA	NA	NA	31470331.33	NA	16250836.29	13724828.76
G7I6Q7	3-isopropylmalate dehydratase, large subunit OS=Medicago truncatula GN=MTR_1g045750 PE=4 SV=1	45.14851485	19	128	19	1	505	55.043	7.23	3.642	452.0691895	19	140872394.8	143063820.7	111175581.2	135737880.1	126557461.2	122132158.2	85944154.94	120000000	101731286.3	147268958.7	26735961.57	220364851.4	60706613.05	98719659.17	46377330.39	116392806.6	83754310.1	102501885.7
Q1KK73	Cysteine protease OS=Medicago sativa GN=CP1 PE=2 SV=1	26	6	111	2	1	350	38.724	6.29	1.404	448.7688367	6	293994563.1	321893596.6	181923678.4	82623057.45	63278730.62	74341313.68	39391071.01	48000000	48746241.37	288647159.1	108351002.1	293819801.8	NA	NA	149069990.5	45772452.04	96254953.4	60806203.36
G7KKG9	Chlorophyll a-b binding protein, chloroplastic OS=Medicago truncatula GN=MTR_6g012080 PE=3 SV=2	18.11320755	5	153	1	1	265	28.366	5.66	4.179	448.7688332	5	NA	NA	NA	NA	NA	NA	NA	NA	NA	NA	NA	NA	NA	NA	NA	NA	13750707.63	NA
B7FJT0	Putative uncharacterized protein OS=Medicago truncatula PE=2 SV=1	66.21004566	11	115	1	1	219	23.987	8.21	7.66	448.3988931	11	NA	NA	NA	NA	NA	NA	NA	2400000	NA	NA	NA	NA	NA	NA	NA	NA	3000154.392	NA
A0A072V2Y4	Thioredoxin H-type 1 protein OS=Medicago truncatula GN=MTR_3g112410 PE=4 SV=1	54.7008547	9	138	7	1	117	12.804	6.16	20.544	448.3986574	9	NA	76641332.53	23751146.9	64918116.57	73013919.95	63721126.01	196955355.1	230000000	180149152.9	NA	105536690.4	55615891.06	NA	NA	64596995.9	143856277.8	125006433	154621488.6
G7JK09	Polyadenylate-binding protein OS=Medicago truncatula GN=MTR_4g085540 PE=3 SV=1	36.54434251	18	126	17	1	654	71.001	8.25	2.34	447.8134822	18	79623527.51	86860176.88	60641226.12	59016469.61	43808351.97	24426431.64	30438554.87	56000000	51925344.06	76579858.53	28143117.44	60862673.24	84989258.28	51187971.42	41408330.7	54926942.44	48752508.86	50382282.79
B7FL02	Putative uncharacterized protein OS=Medicago truncatula PE=2 SV=1	52.90697674	14	119	9	1	344	38.028	7.01	5.529	446.485455	14	67373754.05	41386319.57	106122145.7	82623057.45	68146325.29	58411032.18	51924593.61	65000000	30731326.08	NA	81615040.57	NA	202355376.8	46312926.52	29813998.11	48388020.72	18750964.95	24322481.35
A0A072UN88	NAD(P)H:quinone oxidoreductase, type IV protein OS=Medicago truncatula GN=MTR_4g091900 PE=3 SV=1	59.31372549	9	126	7	1	204	21.556	6.54	9	444.2902913	9	734986407.8	664224882	960152747	478033403.8	486759466.3	477908445.1	159354787.3	210000000	211940179.9	647983418.4	534719231.3	566652474.9	607066130.5	524067326.4	314703313.3	209245495	175009006.2	191105210.6
I3SZG9	Chlorophyll a-b binding protein, chloroplastic OS=Medicago truncatula GN=MTR_5g098785 PE=2 SV=1	26.71480144	6	109	6	1	277	29.72	8.25	5.105	443.9278529	6	NA	NA	NA	64918116.57	82749109.28	100891782.9	107430193.7	140000000	180149152.9	82470616.88	54879079.01	146909900.9	188865018.4	146251346.9	163976989.6	340023929.4	325016725.8	277971215.4
A0A072UUF6	CXE carboxylesterase OS=Medicago truncatula GN=MTR_3g012440 PE=4 SV=1	59.18367347	18	129	18	1	343	38.377	5.92	9	443.4312207	18	NA	NA	11622901.67	141639527.1	136292650.6	111511970.5	53715096.84	44000000	51925344.06	NA	87243664.06	NA	148393943	134063734.7	130850325	170011964.7	137507076.3	130299007.2
Q40326	Acetyl-CoA carboxylase OS=Medicago sativa GN=ACCase PE=2 SV=1	24.41293753	44	127	7	1	2257	251.683	6.21	1.043	442.1001307	44	NA	NA	NA	24196752.54	29205567.98	33453591.16	16472629.7	11000000	11656709.89	NA	29550273.31	NA	NA	NA	NA	NA	11375585.4	NA
G7J557	Aspartic proteinase nepenthesin-like protein OS=Medicago truncatula GN=MTR_3g100500 PE=4 SV=1	30.59360731	8	101	7	1	438	46.724	8.37	1.894	441.8356194	8	171496828.5	137954398.6	126335887.8	35409881.76	35533441.04	31329553.62	91315664.62	140000000	127164107.9	NA	NA	NA	202355376.8	329065530.6	61284329.44	313868242.5	250012866	295344416.3
I3S6I7	Uncharacterized protein OS=Medicago truncatula GN=MTR_1g064540 PE=2 SV=1	75	12	115	12	1	112	12.366	8.37	37.312	441.3183515	12	734986407.8	766413325.3	960152747	247869172.4	209306570.5	238954222.5	44762580.7	100000000	58283549.46	147268958.7	323645850.5	199377722.7	337258961.4	524067326.4	182196655.1	95468257.12	86254438.76	66018163.65
A0A072VW47	RabGAP/TBC domain protein OS=Medicago truncatula GN=MTR_1g067150 PE=4 SV=1	5.488850772	9	135	2	1	1166	133.011	5.19	0.52	441.1287766	9	NA	117516709.9	NA	NA	NA	NA	175469316.3	190000000	158955134.9	1001428919	872436640.6	419742574	NA	NA	109317993.1	75851491.95	78754052.78	76442084.23
A0A072VR00	D-3-phosphoglycerate dehydrogenase OS=Medicago truncatula GN=MTR_1g107480 PE=3 SV=1	36.5159129	17	142	17	1	597	62.882	6.34	2.758	440.7231822	17	140872394.8	NA	65694661.63	141639527.1	107087082.6	106201876.7	94896671.08	140000000	127164107.9	47126066.79	57693390.75	NA	12815840.53	49969210.2	NA	143856277.8	150007719.6	142460247.9
G7K0L3	Peroxisomal acetoacetyl-coenzyme A thiolase OS=Medicago truncatula GN=MTR_5g098310 PE=3 SV=1	47.17444717	16	114	16	1	407	41.606	6.57	7.483	439.5180745	16	52061537.22	42919146.22	55587790.61	64918116.57	131425055.9	69031219.85	69829625.89	98000000	76298464.75	NA	5065761.139	NA	NA	36562836.73	18219665.51	49695805.07	32501672.58	41695682.31
F5CC82	Isopentenyl pyrophosphate isomerase OS=Medicago sativa GN=IPI PE=2 SV=1	39.44636678	11	117	6	1	289	33.066	6.7	2.433	439.2658223	11	146997281.6	112407287.7	101068710.2	59016469.61	107087082.6	100891782.9	46553083.92	47000000	50865643.17	58907583.49	NA	104935643.5	125460333.6	98719659.17	64596995.9	68004785.88	66253409.48	66018163.65
A0A072V9M3	Elongation factor 1-beta OS=Medicago truncatula GN=MTR_2g461200 PE=3 SV=1	40.234375	12	143	12	1	256	28.114	4.48	7.859	438.1122515	12	281744789.7	255471108.4	328473308.2	360000464.6	350466815.8	339846005.4	250670451.9	290000000	275522233.8	377008534.3	NA	377768316.6	256316810.7	231564632.6	265013316.5	287712555.7	287514795.9	312717617.3
G7J7Y8	UTP-glucose-1-phosphate uridylyltransferase OS=Medicago truncatula GN=MTR_3g064490 PE=4 SV=1	34.98233216	7	108	1	1	283	30.893	5.3	1.994	438.0267372	7	NA	NA	NA	236065878.4	121689866.6	NA	161145290.5	180000000	243731206.8	441806876.2	675434818.5	293819801.8	NA	NA	160664323.1	143856277.8	121256240	125087046.9
G7IGB3	Heat shock cognate 70 kDa-like protein OS=Medicago truncatula GN=MTR_2g038260 PE=3 SV=1	7.928802589	5	114	2	1	618	68.589	6.8	0.445	437.1778219	5	NA	NA	NA	14163952.71	23851213.85	42480750.68	1969553.551	NA	2437312.068	NA	NA	NA	NA	NA	NA	NA	NA	7644208.423
A0A072ULI6	UDP-D-apiose/UDP-D-xylose synthase OS=Medicago truncatula GN=MTR_4g056100 PE=4 SV=1	57.69230769	19	124	19	1	390	43.763	6.04	5.661	436.3145785	19	116372847.9	127735554.2	48007637.35	129836233.1	87616703.94	143372533.5	59086606.52	95000000	86895473.74	453588392.8	154787145.9	251845544.4	93083473.35	26812746.93	28157664.88	85005982.35	83754310.1	86866004.8
G7K283	Ferritin OS=Medicago truncatula GN=MTR_5g083170 PE=2 SV=1	42.97188755	12	112	12	1	249	27.927	6.13	7.913	434.7641146	12	NA	30145590.8	33352674.37	112131292.3	150895434.6	127442252	214860387.3	240000000	233134197.8	94252133.58	94279443.42	60862673.24	91734437.5	75563195.91	182196655.1	196167651.6	200010292.8	225851612.5
A0A072TVH5	Heat shock protein 81-2 OS=Medicago truncatula GN=MTR_0009s0390 PE=3 SV=1	30.84702908	21	120	16	1	791	89.766	5.14	1.626	432.7551253	21	49611582.53	81750754.7	39922140.53	70819763.53	53543541.3	47790844.51	50134090.38	51000000	45567138.67	32988246.75	NA	31480693.05	31027824.45	2925026.938	NA	30079039.91	30001543.92	24322481.35
G7KPG2	Type II peroxiredoxin OS=Medicago truncatula GN=MTR_6g087990 PE=2 SV=1	75.30864198	13	139	13	1	162	17.479	5.87	45.416	431.8927231	13	232745695.8	286127641.5	60641226.12	259672466.3	209306570.5	260194597.9	250670451.9	470000000	402686341.7	341663984.2	379932085.4	251845544.4	106573831.8	NA	215323319.7	326946086	300015439.2	330090818.3
Q40323	70 kD heatshockprotein (Fragment) OS=Medicago sativa PE=2 SV=1	41.58878505	7	125	2	1	214	23.299	4.81	7.799	430.68174	7	293994563.1	107297865.5	555877906.1	141639527.1	209306570.5	138062439.7	NA	NA	NA	NA	NA	NA	350749319.9	219377020.4	NA	NA	NA	NA
Q9XQ94	Glutamine synthetase leaf isozyme, chloroplastic OS=Medicago sativa GN=GS2 PE=2 SV=1	37.61682243	17	121	15	1	428	47.086	6.73	6.11	427.8787048	17	55123980.59	44451972.87	75801532.65	56655810.82	87616703.94	29205516.09	96687174.3	120000000	137761116.9	NA	32364585.05	99688861.33	4586721.875	57281777.54	46377330.39	96776041.46	200010292.8	191105210.6
G7K9H5	Photosystem II oxygen-evolving enhancer protein OS=Medicago truncatula GN=MTR_5g018670 PE=4 SV=1	45.89665653	13	111	4	1	329	34.895	6.39	2.728	425.9765103	13	NA	NA	NA	17704940.88	13629265.06	NA	5371509.684	6000000	NA	NA	NA	NA	79593114.89	34125314.28	24844998.42	36617961.63	35001801.24	41695682.31
G7KBI3	Glucose-6-phosphate isomerase OS=Medicago truncatula GN=MTR_5g065880 PE=3 SV=2	37.27714749	21	125	21	1	617	68.073	5.8	2.704	423.0145092	21	30011944.99	8175075.47	NA	NA	25798251.72	44604788.21	41181574.24	42000000	36029830.58	100142891.9	67543481.85	45122326.71	NA	34125314.28	41408330.7	44464667.69	36251865.57	55594243.07
I3SX98	Pathogenesis-related thaumatin family protein OS=Medicago truncatula GN=MTR_4g063630 PE=2 SV=1	48.41269841	8	99	8	1	252	27.004	7.28	20.544	421.8174303	8	140872394.8	56203643.86	106122145.7	42491858.12	30179086.91	21771384.72	23276541.96	34000000	44507437.77	28275640.07	NA	31480693.05	51263362.13	87750808.15	23188665.19	69312570.23	56252894.84	52119602.88
A0A072V158	60S ribosomal protein L10-2 OS=Medicago truncatula GN=MTR_3g094230 PE=4 SV=1	49.55357143	11	141	11	1	224	25.322	10.29	3.365	420.6720212	11	195996375.4	137954398.6	136442758.8	171147761.9	184968597.2	159302815	340195613.3	260000000	190746161.9	64798341.84	111165313.9	178390594	148393943	182814183.6	215323319.7	248479025.3	212510936.1	191105210.6
A0A072UT24	40S ribosomal protein S3a OS=Medicago truncatula GN=MTR_3g012040 PE=3 SV=1	43.29501916	14	132	6	0	261	29.781	9.74	12.335	420.2916272	14	NA	NA	15160306.53	33639387.68	32126124.78	74341313.68	50134090.38	26000000	23313419.78	NA	NA	NA	NA	NA	19875998.74	34002392.94	36251865.57	34746401.92
I3S0L1	Proteasome subunit alpha type OS=Medicago truncatula GN=MTR_7g070070 PE=2 SV=1	53.2	11	108	1	1	250	27.332	7.09	5.449	419.2978444	11	NA	NA	NA	NA	NA	NA	19695535.51	11000000	NA	NA	NA	NA	NA	NA	NA	NA	NA	NA
A0A072VA70	Caffeic acid O-methyltransferase OS=Medicago truncatula GN=MTR_2g072790 PE=3 SV=1	51.69491525	14	114	14	1	354	39.281	6.4	7.432	419.1593659	14	NA	NA	NA	25377081.93	24824732.78	31860563.01	41181574.24	65000000	65701455.76	NA	NA	NA	NA	NA	NA	68004785.88	72503731.13	50382282.79
A0A072VDB9	Gamma carbonic anhydrase-like protein OS=Medicago truncatula GN=MTR_3g112020 PE=4 SV=1	60.66176471	11	100	10	1	272	29.313	6.81	5.31	418.9818003	11	97998187.71	189048620.3	106122145.7	94426351.37	82749109.28	180543190.4	7878214.203	55000000	47686540.47	NA	NA	NA	114668046.9	48750448.97	23188665.19	53619158.1	55002830.51	46907642.59
B7FK19	Putative uncharacterized protein OS=Medicago truncatula PE=2 SV=1	50.79365079	11	132	9	1	252	28.347	4.79	3.962	418.81718	11	NA	66422488.2	NA	70819763.53	73013919.95	111511970.5	214860387.3	200000000	169552143.9	312210192.5	80207884.7	NA	NA	NA	16232065.64	170011964.7	162508362.9	191105210.6
G8A394	Acetyl-CoA carboxylase OS=Medicago truncatula GN=MTR_3g073860 PE=4 SV=1	22.47340426	41	124	4	1	2256	251.719	6.27	0.913	417.6217575	41	NA	NA	NA	NA	3942751.677	13806243.97	7520113.557	12000000	10597008.99	NA	NA	NA	NA	NA	NA	10723831.62	10000514.64	9902724.548
G7KTU3	NAD(P)H-quinone oxidoreductase chain 4 OS=Medicago truncatula GN=MTR_7g021720 PE=3 SV=1	10.22146508	7	107	7	1	587	65.847	7.58	1.894	416.3271468	7	183746602	173720353.7	202137420.4	182951055.8	150895434.6	191163378	60877109.75	150000000	127164107.9	88361375.23	NA	57714603.93	903854016.6	743444346.8	165633322.8	235401181.9	212510936.1	208478411.5
G7JDB2	40S ribosomal protein S12 OS=Medicago truncatula GN=MTR_4g006830 PE=2 SV=1	63.19444444	9	110	3	1	144	15.149	5.52	24.119	413.8631036	9	91873300.98	81750754.7	44470232.49	24786917.24	26771770.65	24426431.64	32229058.1	34000000	NA	NA	NA	NA	NA	121876122.4	56315329.76	54926942.44	58753023.5	46907642.59
G7KER8	3-hydroxy-3-methylglutaryl coenzyme A synthase OS=Medicago truncatula GN=MTR_5g011040 PE=4 SV=1	30.57324841	11	117	9	1	471	52.176	6.13	1.865	413.0750833	11	NA	56203643.86	NA	12393458.62	82749109.28	69031219.85	103849187.2	110000000	127164107.9	35344550.09	136494119.6	23085841.57	24282645.22	41437881.63	31470331.33	313868242.5	325016725.8	100764565.6
G7JCF5	Translocon at the outer envelope membrane ofs protein 75-III OS=Medicago truncatula GN=MTR_4g064780 PE=4 SV=1	37.43781095	21	106	21	1	804	88.022	7.37	2.818	412.8261085	21	NA	NA	22740459.8	41901693.42	48189187.17	19647347.19	15398327.76	41000000	73119362.05	NA	12242256.09	44072970.27	NA	NA	36439331.02	37925745.97	48752508.86	43433002.4
G7J9S7	Translocon at the inner envelope membrane ofs protein 55-II OS=Medicago truncatula GN=MTR_3g105820 PE=4 SV=1	26.26811594	16	120	16	1	552	62.039	8.7	2.511	412.7260668	16	67373754.05	40875377.35	70748097.14	112131292.3	107087082.6	100891782.9	66248619.43	71000000	65701455.76	111924408.6	168858704.6	115429207.9	71498899.82	43875404.07	71222328.81	47080236.38	57502959.17	64280843.55
P04078	Glutamine synthetase cytosolic isozyme OS=Medicago sativa PE=2 SV=1	47.47191011	13	109	7	1	356	39.083	5.73	5.813	412.5202477	13	275619902.9	235033419.8	207190855.9	354098817.6	326128842.4	164612908.9	69829625.89	52000000	57223848.56	647983418.4	394003644.1	524678217.5	161884301.5	79219479.58	129193991.8	40541314.66	37501929.9	33009081.83
I3TAJ6	NAD(P)-binding rossmann-fold protein OS=Medicago truncatula GN=MTR_7g062140 PE=2 SV=1	42.85714286	12	99	12	1	329	35.728	8.87	2.914	410.8129849	12	55123980.59	91969599.05	60641226.12	41901693.42	22390935.45	40356713.14	32229058.1	65000000	65701455.76	NA	46436143.77	NA	133554548.7	134063734.7	66253329.12	75851491.95	72503731.13	69492803.84
B7FGT0	40S ribosomal S7-like protein OS=Medicago truncatula GN=MTR_6g085000 PE=2 SV=1	59.16230366	15	106	15	1	191	21.917	9.89	26.826	410.7905405	15	159247055	219705153.3	257725211	34819717.07	43321592.5	74341313.68	132497238.9	160000000	116567098.9	NA	81615040.57	NA	256316810.7	195001795.9	33126664.56	143856277.8	125006433	152884168.5
I3S1U3	Glutamate decarboxylase OS=Medicago truncatula PE=2 SV=1	39.87975952	17	111	1	1	499	56.152	5.91	3.739	409.823894	17	NA	NA	NA	15344282.1	NA	NA	NA	NA	NA	106033650.3	NA	56665247.49	NA	NA	12256865.89	NA	NA	NA
A0A072UZV1	Purple acid phosphatase OS=Medicago truncatula GN=MTR_3g074970 PE=3 SV=1	21.63187856	11	121	1	1	527	59.935	7.75	2.065	409.2559034	11	NA	NA	NA	NA	NA	NA	12354472.27	NA	NA	NA	NA	NA	NA	NA	NA	64081432.85	NA	NA
G7JW56	60S ribosomal L8-like protein OS=Medicago truncatula GN=MTR_5g021800 PE=4 SV=1	38.75968992	8	111	2	1	258	28.006	10.56	3.642	407.4516928	8	NA	NA	NA	76721410.49	42348073.57	84961501.35	13965925.18	11000000	34970129.68	NA	19700182.21	6715881.185	NA	NA	NA	22232333.85	26251350.93	24322481.35
G7JNN9	O-acetylserine (Thiol) lyase OS=Medicago truncatula GN=MTR_4g087520 PE=4 SV=2	68.88888889	13	109	12	1	270	28.608	5.25	6.943	407.2243468	13	67373754.05	56203643.86	36890079.22	55475481.43	53543541.3	48852863.28	32229058.1	91000000	81596969.24	57140355.98	59100546.62	65060098.98	101177688.4	54844255.09	41408330.7	73235923.26	72503731.13	69492803.84
B7FKI4	Carboxypeptidase OS=Medicago truncatula GN=MTR_2g062980 PE=2 SV=1	17.12473573	7	124	4	1	473	53.736	5.15	1.276	406.7948312	7	21437103.56	42919146.22	49018324.45	23016423.15	44295111.44	28674506.71	25067045.19	61000000	49805942.27	NA	NA	NA	NA	42656642.85	15900798.99	56234726.79	46252380.2	50382282.79
B7FH20	ATP synthase OS=Medicago truncatula GN=MTR_8g092040 PE=2 SV=1	38.52459016	8	99	8	1	244	27.671	8.12	2.311	405.653471	8	61248867.32	76641332.53	44975576.04	129836233.1	102219487.9	122132158.2	71620129.11	110000000	104910389	170831992.1	NA	53517178.19	103875760.1	115782316.3	41408330.7	143856277.8	125006433	105976525.9
A0A072U5V1	Nucleoside diphosphate kinase OS=Medicago truncatula GN=MTR_8g099450 PE=3 SV=1	34.61538462	10	138	10	1	234	25.385	8.7	5.158	405.3222541	10	251120356	321893596.6	252671775.5	194754349.7	204438975.9	207093659.5	196955355.1	300000000	286119242.8	424134601.1	633220142.4	451223267.1	148393943	107250987.7	92754660.77	313868242.5	300015439.2	330090818.3
B7FIF7	Uncharacterized protein OS=Medicago truncatula PE=2 SV=1	45.62737643	14	132	12	1	263	30.165	4.84	4.623	403.5487434	14	110247961.2	107297865.5	55587790.61	50754163.86	63278730.62	52569928.96	30438554.87	61000000	60402951.26	NA	NA	NA	NA	25593985.71	29813998.11	56234726.79	61253152.16	66018163.65
Q03460	Glutamate synthase [NADH], amyloplastic OS=Medicago sativa PE=1 SV=1	19.00638104	32	110	32	1	2194	240.222	6.27	0.646	402.7096301	32	67373754.05	NA	29309925.96	18295105.58	16063062.39	23364412.87	8773465.817	11000000	11656709.89	37700853.43	NA	15740346.53	NA	NA	NA	41849099.01	41252122.89	34746401.92
B7FGU9	40S ribosomal protein S21 OS=Medicago truncatula GN=MTR_2g436800 PE=2 SV=1	39.50617284	5	88	5	1	81	9.077	7.39	18.307	402.3459111	5	612488673.2	444519728.7	656946616.3	277377407.2	257982517.2	260194597.9	26857548.42	75000000	52985044.96	247411850.6	NA	188884158.3	674517922.8	585005387.7	81160328.18	107238316.2	137507076.3	45170322.5
A0A072U5E4	Phosphoribosylformylglycinamidine synthase OS=Medicago truncatula GN=MTR_6g011360 PE=3 SV=1	18.08510638	23	109	1	1	1410	154.258	5.83	0.831	400.0872087	23	NA	NA	NA	NA	NA	NA	NA	6800000	4874624.137	NA	NA	NA	NA	NA	NA	NA	NA	NA
G7KKH6	Uncharacterized protein OS=Medicago truncatula GN=MTR_6g012170 PE=4 SV=1	36.875	10	103	6	1	320	34.484	5.86	2.981	399.9314994	10	58186423.95	71531910.37	80854968.16	177049408.8	165498218.6	148682627.4	60877109.75	87000000	60402951.26	70689100.18	43621832.03	89195296.98	55310469.67	36562836.73	61284329.44	143856277.8	137507076.3	99027245.48
A0A072W2L0	E1 subunit-like 2-oxoglutarate dehydrogenase OS=Medicago truncatula GN=MTR_1g115340 PE=4 SV=1	16.32453568	14	114	2	1	1023	116.08	7.4	0.947	399.6178126	14	NA	NA	NA	NA	NA	NA	1217542.195	NA	4238803.597	NA	NA	NA	NA	NA	NA	NA	NA	NA
G7ITT4	Ribosomal protein OS=Medicago truncatula GN=MTR_2g086500 PE=2 SV=1	37.96296296	9	108	4	1	216	24.416	9.83	7.913	398.6589388	9	NA	NA	NA	58426304.91	NA	38232675.61	51924593.61	65000000	62522353.06	NA	NA	NA	NA	NA	34782997.79	57542511.13	66253409.48	43433002.4
A0A072TUU6	Phosphoribosylformylglycinamidine synthase OS=Medicago truncatula GN=MTR_8g100045 PE=3 SV=1	18.58156028	23	109	1	1	1410	154.262	5.77	0.809	398.6313238	23	NA	19926746.46	31331300.16	NA	NA	NA	NA	NA	NA	NA	NA	NA	NA	NA	NA	NA	NA	NA
G7JJ96	Aminomethyltransferase OS=Medicago truncatula GN=MTR_4g132360 PE=3 SV=1	44.80369515	17	120	17	1	433	47.304	9.06	2.793	397.5257978	17	67373754.05	37298781.83	24761834	70819763.53	63278730.62	122132158.2	59086606.52	77000000	77358165.65	111924408.6	126644028.5	146909900.9	NA	NA	26501331.65	57542511.13	63753280.82	69492803.84
I3S4Q3	Uncharacterized protein OS=Medicago truncatula PE=2 SV=1	30.24911032	9	109	4	1	281	31.51	5.19	3.833	396.825605	9	NA	158392087.2	116229016.7	129836233.1	165498218.6	116822064.4	137868748.5	150000000	190746161.9	412353084.4	119608249.1	209871287	161884301.5	146251346.9	215323319.7	235401181.9	212510936.1	173732009.6
B7FNA2	EF hand calcium-binding family protein OS=Medicago truncatula GN=MTR_5g011850 PE=2 SV=1	63.26530612	10	101	10	1	147	16.579	4.81	9	396.5577114	10	520615372.2	332112441	555877906.1	277377407.2	292055679.8	318605630.1	57296103.29	110000000	96432781.83	306319434.1	106943846.3	199377722.7	728479356.7	438754040.7	152382657	170011964.7	150007719.6	145934888.1
G7ILF2	60S ribosomal protein L26-1 OS=Medicago truncatula GN=MTR_2g012450 PE=2 SV=1	41.09589041	8	121	4	1	146	16.653	11.15	9	396.4333632	8	447116731.4	240142841.9	424488582.8	171147761.9	184968597.2	276124879.4	93106167.85	110000000	94313380.04	483042184.6	NA	293819801.8	607066130.5	146251346.9	122568658.9	143856277.8	150007719.6	123349726.8
G7IU67	Carboxypeptidase OS=Medicago truncatula GN=MTR_2g095750 PE=3 SV=1	27.00587084	13	106	6	1	511	57.294	5.53	4.337	395.394595	13	34911854.37	23503341.98	42448858.28	64918116.57	63278730.62	69031219.85	15756428.41	24000000	28611924.28	111924408.6	36586052.67	199377722.7	20235537.68	49969210.2	24844998.42	34002392.94	33751736.91	34746401.92
A0A0F6NLI1	Photosystem I P700 chlorophyll a apoprotein A1 OS=Medicago papillosa GN=psaA PE=3 SV=1	13.5883905	12	155	7	0	758	84.136	7.42	2.06	393.5999743	12	56961446.61	NA	60641226.12	64918116.57	NA	53100938.34	179050322.8	140000000	127164107.9	NA	267359615.7	NA	242826452.2	292502693.8	198759987.4	170011964.7	162508362.9	191105210.6
G7IYC1	Cinnamyl-alcohol dehydrogenase-like protein OS=Medicago truncatula GN=MTR_3g005170 PE=1 SV=1	37.42331288	14	116	14	1	326	35.775	7.46	4.109	392.4958613	14	110247961.2	163501509.4	96015274.7	129836233.1	87616703.94	63721126.01	125335226	120000000	116567098.9	312210192.5	450289879	335794059.2	NA	15843895.92	89441994.32	56234726.79	58753023.5	66018163.65
G7IFA2	Cytochrome P450 family protein OS=Medicago truncatula GN=MTR_2g010290 PE=3 SV=1	17.82363977	9	112	2	1	533	61.43	9.06	1.195	392.4751556	9	NA	48028568.39	90961839.19	153442821	155763029.2	NA	39391071.01	35000000	52985044.96	NA	NA	NA	NA	NA	NA	11770059.1	13750707.63	16157076.89
G7JCL0	Phosphoenolpyruvate carboxylase OS=Medicago truncatula GN=MTR_4g079860 PE=3 SV=1	25.25879917	22	113	5	1	966	110.154	5.95	1.116	391.9507381	22	NA	NA	NA	37180375.85	41374554.64	35046619.31	34019561.33	27000000	34970129.68	NA	NA	61912029.67	NA	NA	64596995.9	34002392.94	38751994.23	46907642.59
G7K0X0	Uncharacterized protein OS=Medicago truncatula GN=MTR_5g005100 PE=4 SV=1	38.10289389	21	113	17	1	622	68.739	6.05	2.403	390.7759631	21	NA	50072337.26	44470232.49	22426258.45	22390935.45	53100938.34	51924593.61	62000000	62522353.06	13548744.2	21107338.08	55615891.06	NA	NA	NA	54926942.44	72503731.13	64280843.55
A0A072UZ53	Betaine aldehyde dehydrogenase OS=Medicago truncatula GN=MTR_3g078550 PE=3 SV=1	33.20079523	15	109	7	1	503	54.429	5.71	2.371	389.638968	15	NA	44451972.87	35879392.12	NA	77881514.61	NA	11817321.3	33000000	11656709.89	NA	10694384.63	83948514.81	26980716.91	NA	NA	14385627.78	12000617.57	22585161.25
A0A072TYP7	FKBP-type peptidyl-prolyl cis-trans isomerase OS=Medicago truncatula GN=MTR_7g053470 PE=4 SV=1	33.08823529	18	100	18	1	544	61.268	5.16	3.072	389.6086209	18	NA	20437688.68	46491606.69	49573834.47	58411135.96	63721126.01	53715096.84	57000000	50865643.17	88361375.23	78800728.83	83948514.81	39122039.52	23156463.26	44720997.16	41849099.01	48752508.86	50382282.79
I3S066	60S acidic ribosomal protein OS=Medicago truncatula GN=MTR_1g060600 PE=2 SV=1	56.25	6	94	6	1	112	11.274	4.54	25.827	388.8431222	6	146997281.6	158392087.2	106122145.7	236065878.4	165498218.6	180543190.4	116382709.8	160000000	190746161.9	170831992.1	NA	157403465.3	101177688.4	29250269.38	198759987.4	248479025.3	250012866	208478411.5
G7JVC5	NADH-cytochrome b5 reductase OS=Medicago truncatula GN=MTR_4g114030 PE=3 SV=1	44.30769231	12	108	12	1	325	35.941	8.68	3.262	387.4913464	12	104123074.4	143063820.7	85908403.68	46623010.99	58411135.96	63721126.01	30438554.87	56000000	55104446.76	111924408.6	30957429.18	64010742.54	84989258.28	70688151.01	36439331.02	68004785.88	60003087.83	69492803.84
I3SN92	Uncharacterized protein OS=Medicago truncatula PE=2 SV=1	26.98961938	7	105	4	1	289	30.876	8.41	2.162	386.8340635	7	NA	NA	NA	36000046.46	34073162.64	30798544.24	39391071.01	60000000	46626839.57	141378200.4	759864170.9	75553663.33	NA	NA	14078832.44	62773648.51	97505017.73	79916724.42
Q68YN5	Methionine synthase (Fragment) OS=Medicago sativa PE=2 SV=1	40.2173913	7	116	1	1	184	20.806	5.4	3.642	386.6471351	7	NA	NA	NA	NA	NA	NA	6624861.943	NA	1059700.899	NA	NA	NA	NA	NA	NA	NA	NA	NA
B7FGX5	Glutathione S-transferase, amino-terminal domain protein OS=Medicago truncatula GN=MTR_2g070070 PE=2 SV=1	37.44292237	14	133	14	1	219	25.654	6.02	40.596	385.9389268	14	50224071.2	86860176.88	70748097.14	112131292.3	146027839.9	138062439.7	168307303.4	170000000	158955134.9	488932942.9	1547871459	377768316.6	52612397.98	42656642.85	120912325.7	35310177.29	50002573.19	48644962.69
G7IM82	Peroxidase OS=Medicago truncatula GN=MTR_2g084020 PE=3 SV=1	50	9	101	5	1	318	34.194	8.4	5.31	385.9235147	9	202121262.1	117516709.9	121282452.2	NA	NA	33453591.16	16651680.02	44000000	48746241.37	NA	NA	17839059.4	64753720.59	49969210.2	NA	20924549.5	17500900.62	14246024.79
G7JRF5	Quinone-oxidoreductase-like protein OS=Medicago truncatula GN=MTR_4g036260 PE=4 SV=2	48.05194805	15	95	3	1	308	33.096	9.19	6.017	385.5778887	15	26337012.95	NA	28804582.41	NA	NA	NA	NA	NA	27552223.38	NA	NA	NA	NA	NA	NA	27463471.22	6000308.783	31271761.73
G7IRQ2	Beta-galactosidase OS=Medicago truncatula GN=MTR_2g094060 PE=3 SV=1	30.49219688	18	104	15	1	833	91.301	7.55	1.512	384.5367905	18	NA	NA	31836643.71	18885270.27	40887795.17	63721126.01	62667612.98	54000000	63582053.96	117815167	NA	83948514.81	NA	NA	46377330.39	61465864.16	67503473.81	55594243.07
G7JTN9	60S ribosomal protein L23a-2 OS=Medicago truncatula GN=MTR_4g063060 PE=2 SV=1	53.94736842	11	108	1	1	152	17.123	10.2	6.627	384.343322	11	NA	NA	NA	56655810.82	NA	NA	25067045.19	74000000	5722384.856	NA	NA	NA	NA	NA	NA	15693412.13	52502701.85	13551096.75
O65198	Superoxide dismutase [Cu-Zn], chloroplastic OS=Medicago sativa GN=SODCP PE=2 SV=1	37.12871287	5	77	1	1	202	20.813	6.51	7.111	383.3124352	5	NA	NA	NA	NA	NA	NA	9847767.753	7900000	6676115.665	NA	NA	NA	NA	NA	NA	14385627.78	35001801.24	3127176.173
G7KXI1	Epoxide hydrolase OS=Medicago truncatula GN=MTR_7g112620 PE=4 SV=2	21.31661442	9	118	1	0	319	36.355	5.53	4.623	382.9733089	9	NA	NA	NA	NA	NA	NA	NA	42000000	38149232.37	NA	NA	NA	NA	NA	NA	41849099.01	36251865.57	38221042.11
A0A072VA82	Eukaryotic translation initiation factor 2c, putative OS=Medicago truncatula GN=MTR_3g078647 PE=4 SV=1	33.91115926	28	122	25	1	923	102.922	8.54	1.792	382.5740902	28	NA	NA	NA	2301642.315	12655746.12	7965140.752	59086606.52	18000000	30731326.08	42413460.11	47843299.65	NA	NA	NA	NA	56234726.79	53752766.18	48644962.69
I3S1P8	Porin/voltage-dependent anion-selective channel protein OS=Medicago truncatula GN=MTR_6g011390 PE=2 SV=1	52.87769784	14	100	12	1	278	29.959	9.03	9	382.4727881	14	NA	NA	NA	47213175.69	25311492.25	50445891.43	57296103.29	73000000	60402951.26	NA	NA	33579405.92	NA	NA	87785661.09	48388020.72	56252894.84	38221042.11
G7JYX5	60S ribosomal protein L27a-3 OS=Medicago truncatula GN=MTR_5g033090 PE=2 SV=2	46.2585034	12	113	12	1	147	16.551	10.71	16.783	382.3504846	12	44099184.47	32700301.88	111175581.2	106229645.3	107087082.6	90271595.19	519245936.1	360000000	317910269.8	NA	253288057	NA	129507441.2	12187612.24	57971662.98	392335303.2	362518655.7	382210421.1
B7FKM0	Uncharacterized protein OS=Medicago truncatula PE=2 SV=1	39.59390863	13	102	8	1	394	43.483	6.28	2.535	382.1760519	13	NA	NA	NA	NA	53543541.3	NA	23276541.96	46000000	48746241.37	NA	NA	NA	NA	NA	NA	45772452.04	47502444.53	52119602.88
G8A2B2	3-oxo-delta(4,5)-steroid 5-beta-reductase-like protein OS=Medicago truncatula GN=MTR_3g102730 PE=2 SV=1	35.8974359	14	110	8	1	390	44.183	5.71	5.19	381.6476102	14	NA	8175075.47	NA	59016469.61	82749109.28	58411032.18	78782142.03	81000000	77358165.65	82470616.88	60507702.49	59813316.8	NA	NA	43064663.93	31386824.25	82504245.77	39958362.21
B7FLG1	Uncharacterized protein OS=Medicago truncatula PE=2 SV=1	21.01769912	8	119	8	1	452	48.584	8.81	1.371	381.24297	8	349118543.7	306565330.1	202137420.4	129836233.1	97351893.27	153992721.2	14861176.79	32000000	30731326.08	49482370.13	15478714.59	115429207.9	202355376.8	134063734.7	101036326.9	37925745.97	37501929.9	31271761.73
A0A072V0V9	DPP6 amino-terminal domain protein OS=Medicago truncatula GN=MTR_3g088425 PE=4 SV=1	19.15204678	11	107	11	1	684	76.488	7.02	0.945	380.6564777	11	208246148.9	153282665.1	197083984.9	123934586.2	107087082.6	100891782.9	37600567.79	60000000	44507437.77	117815167	104129534.5	136416336.6	101177688.4	29250269.38	69565995.58	22232333.85	37501929.9	43433002.4
A5JTQ3	Beta-xylosidase/alpha-L-arabinofuranosidase 2 OS=Medicago sativa subsp. varia GN=Xyl2 PE=2 SV=1	27.39018088	18	110	14	1	774	83.329	8.28	1.837	380.6185448	18	67373754.05	56203643.86	55587790.61	70819763.53	44295111.44	63721126.01	21486038.73	24000000	19074616.19	NA	NA	41974257.4	74196971.51	84094524.48	38095664.25	65389217.2	65003345.15	57331563.17
G7IXL5	Acyl-peptide hydrolase-like protein OS=Medicago truncatula GN=MTR_3g051310 PE=4 SV=1	33.46994536	16	94	16	1	732	80.805	5.82	1.188	380.3284216	16	67373754.05	56203643.86	111175581.2	70819763.53	58411135.96	33984600.54	34019561.33	31000000	42388035.97	NA	29550273.31	44072970.27	148393943	121876122.4	38095664.25	31386824.25	28751479.59	26059801.44
A0A072TK88	Ribosomal protein L7Ae/L30e/S12e/Gadd45 family protein OS=Medicago truncatula GN=MTR_0024s0220 PE=3 SV=1	60.71428571	8	99	8	1	112	12.379	9.54	24.119	379.2743032	8	24499546.93	86860176.88	176870242.9	53114822.65	68146325.29	79651407.52	84153651.71	88000000	67820857.55	NA	NA	NA	148393943	82875763.25	39751997.47	120316159.6	98755082.06	92077965.09
G7JMT6	Dihydrolipoamide dehydrogenase OS=Medicago truncatula GN=MTR_4g121880 PE=4 SV=1	32.74336283	14	103	6	1	565	59.812	7.24	2.162	379.0239596	14	NA	10218844.34	NA	18295105.58	11682227.19	NA	6982962.589	17000000	21194017.99	40646232.61	NA	NA	18886501.84	NA	NA	28771255.57	23751222.27	36483722.02
G7IT50	Carboxypeptidase OS=Medicago truncatula GN=MTR_2g063000 PE=3 SV=1	16.31355932	6	119	3	1	472	53.412	6.01	1.154	378.5078498	6	122497734.6	NA	NA	40721364.03	6814632.529	69031219.85	55505600.06	56000000	55104446.76	NA	NA	NA	NA	NA	66253329.12	40541314.66	45002315.87	45170322.5
Q45NI4	3-isopropylmalate dehydrogenase (Fragment) OS=Medicago sativa PE=2 SV=1	70.45454545	9	93	1	1	176	18.999	9	16.013	376.6680086	9	NA	NA	NA	NA	48675946.63	37170656.84	130706735.6	240000000	243731206.8	58907583.49	NA	NA	NA	NA	NA	209245495	200010292.8	208478411.5
G7L9V7	Pectinesterase OS=Medicago truncatula GN=MTR_8g023310 PE=4 SV=1	24.27843803	13	108	12	1	589	64.49	8.87	1.404	376.1312878	13	244995469.3	270799375	343633614.7	188852702.7	136292650.6	148682627.4	26857548.42	53000000	44507437.77	123705925.3	125236872.6	125922772.2	72847935.67	85313285.7	74534995.27	105930531.9	105005403.7	107713846
B7FHF4	Ribosomal protein L19 OS=Medicago truncatula GN=MTR_1g087910 PE=2 SV=1	23.4741784	9	120	2	1	213	24.714	11.37	10.548	376.0274779	9	NA	NA	NA	NA	6814632.529	NA	19695535.51	19000000	27552223.38	NA	NA	NA	NA	NA	NA	6669700.154	15000771.96	14940952.83
G7I4V0	60S ribosomal L14-like protein OS=Medicago truncatula GN=MTR_1g075720 PE=4 SV=1	51.87969925	9	117	2	1	133	15.309	10.39	6.499	374.7668247	9	NA	NA	NA	NA	38940757.31	NA	501340903.8	360000000	339104287.8	NA	253288057	115429207.9	NA	NA	NA	235401181.9	300015439.2	330090818.3
G7IF49	Ribosomal L22e family protein OS=Medicago truncatula GN=MTR_1g088450 PE=2 SV=1	61.34453782	10	107	5	1	119	13.601	9.45	10.938	374.6066606	10	496115825.3	265689952.8	202137420.4	300983995	228776949.2	286745067.1	214860387.3	190000000	190746161.9	241521092.3	239216498.2	451223267.1	52612397.98	207189408.1	629406626.7	261556868.8	275014152.6	382210421.1
B7FKE2	Carbamoylphosphate synthase small subunit OS=Medicago truncatula GN=MTR_4g103830 PE=2 SV=1	28.53828306	11	112	3	1	431	47.16	6.64	2.29	374.4219937	11	214371035.6	173720353.7	282992388.6	236065878.4	233644543.8	233644128.7	39391071.01	90000000	90074576.44	312210192.5	87243664.06	NA	161884301.5	134063734.7	76191328.49	82390413.67	78754052.78	76442084.23
A0A072URW1	60S ribosomal protein L7 OS=Medicago truncatula GN=MTR_4g008160 PE=3 SV=1	37.8600823	11	111	5	1	243	28.372	9.82	2.675	374.1976941	11	NA	27079937.5	30320613.06	36000046.46	150895434.6	63721126.01	32229058.1	22000000	39208933.27	40646232.61	66136325.98	76603019.76	NA	NA	71222328.81	37925745.97	200010292.8	118137766.5
A5JTQ2	Beta-xylosidase/alpha-L-arabinofuranosidase 1 (Fragment) OS=Medicago sativa subsp. varia GN=Xyl1 PE=1 SV=1	22.73901809	15	107	2	1	774	83.674	6.68	1.154	372.4211431	15	122497734.6	102188443.4	34868705.02	NA	7301391.995	6903121.985	NA	NA	NA	NA	118201093.2	NA	NA	NA	94410994	NA	NA	NA
G7LCZ9	Serine carboxypeptidase S28 family protein OS=Medicago truncatula GN=MTR_8g076210 PE=4 SV=1	28.35164835	13	113	9	1	455	50.982	5.3	2.282	372.1359806	13	177621715.2	199267464.6	308259566.1	194754349.7	262850111.8	249574410.2	107430193.7	140000000	169552143.9	765798585.3	408075202.9	1783905940	1241112978	365628367.3	231886651.9	170011964.7	162508362.9	312717617.3
B7FGL9	Ribosomal protein OS=Medicago truncatula GN=MTR_3g070930 PE=2 SV=1	37.96296296	9	98	4	1	216	24.388	9.83	5.31	371.5297965	9	116372847.9	102188443.4	65694661.63	135737880.1	107087082.6	127442252	62667612.98	66000000	43447736.87	NA	NA	NA	NA	NA	41408330.7	60158079.82	62503216.49	46907642.59
G7K3P1	40S ribosomal protein S3a OS=Medicago truncatula GN=MTR_5g006440 PE=3 SV=1	44.44444444	16	127	6	1	261	29.758	9.86	9.965	371.2344859	16	NA	NA	15160306.53	33639387.68	32126124.78	74341313.68	35810064.56	230000000	21194017.99	82470616.88	154787145.9	80800445.5	NA	NA	19875998.74	14385627.78	21251093.61	29534441.63
G7KEC3	Cinnamoyl-CoA reductase-like protein OS=Medicago truncatula GN=MTR_5g072620 PE=4 SV=1	39.375	13	102	13	1	320	35.387	6.23	5.31	371.1410189	13	16537194.18	127735554.2	96015274.7	106229645.3	209306570.5	223023941	39391071.01	31000000	38149232.37	123705925.3	84429352.32	293819801.8	129507441.2	67031867.34	298139981.1	60158079.82	40002058.56	31271761.73
Q40365	Peroxidase OS=Medicago sativa GN=pxdA PE=2 SV=1	23.34293948	8	113	1	1	347	37.13	6.52	2.981	370.6663671	8	NA	NA	NA	NA	NA	NA	NA	NA	NA	NA	NA	NA	NA	NA	NA	NA	NA	NA
I3S399	SOUL heme-binding family protein OS=Medicago truncatula GN=MTR_8g461390 PE=2 SV=1	29.5154185	6	94	6	1	227	25.341	5.92	2.384	370.5558492	6	330743883.5	367878396.2	308259566.1	336393876.8	267717706.5	276124879.4	60877109.75	150000000	127164107.9	270974884	98500911.04	251845544.4	148393943	182814183.6	265013316.5	126855081.4	137507076.3	147672208.2
B7FNB3	Ubiquitin-conjugating enzyme OS=Medicago truncatula GN=MTR_1g058100 PE=2 SV=1	62.32876712	7	93	7	1	146	16.592	6.68	9	370.3273041	7	110247961.2	127735554.2	75801532.65	94426351.37	77881514.61	90271595.19	19695535.51	58000000	50865643.17	106033650.3	NA	46171683.14	64753720.59	158438959.2	NA	48388020.72	52502701.85	53856922.98
A0A072UYN5	Hydroxyproline-rich glycoprotein family protein OS=Medicago truncatula GN=MTR_3g063200 PE=4 SV=1	34.02298851	12	98	12	1	435	47.306	6.09	3.175	369.2197514	12	NA	51094221.69	11117558.12	54295152.04	25798251.72	34515609.92	53715096.84	55000000	64641754.86	NA	115386781.5	NA	22933609.38	17062657.14	59627996.21	95468257.12	87504503.09	69492803.84
A0A072UUK4	Protein transporter Sec31 OS=Medicago truncatula GN=MTR_4g045577 PE=4 SV=1	18.59430605	16	97	16	1	1124	121.631	5.35	1.049	368.7107911	16	140872394.8	122626132.1	121282452.2	112131292.3	87616703.94	111511970.5	26857548.42	45000000	40268634.17	129596683.7	56286234.88	115429207.9	122762262	109688510.2	44720997.16	44464667.69	42502187.22	41695682.31
A0A072U9H4	Chlorophyll a-b binding protein, chloroplastic OS=Medicago truncatula GN=MTR_6g060175 PE=3 SV=1	45.67474048	10	101	10	1	289	30.997	6	6.848	368.6825337	10	NA	NA	NA	41311528.73	23851213.85	24957441.02	250670451.9	170000000	137761116.9	NA	87243664.06	NA	202355376.8	NA	82816661.41	183089808.1	200010292.8	166782729.2
G7J0Q8	Cinnamoyl-CoA reductase-like protein OS=Medicago truncatula GN=MTR_3g031650 PE=4 SV=1	58.93416928	13	93	13	1	319	34.838	5.88	8.12	366.898598	13	177621715.2	71531910.37	106122145.7	NA	NA	16992300.27	179050322.8	190000000	201343170.9	NA	NA	NA	NA	NA	79503994.95	49695805.07	18750964.95	14593488.81
A0A072VMR9	60S ribosomal protein L23a-2 OS=Medicago truncatula GN=MTR_2g096340 PE=3 SV=1	50.93167702	13	102	3	1	161	18.081	10.24	10.45	366.8688017	13	NA	NA	NA	NA	NA	NA	3939107.101	93000000	85835772.84	NA	NA	NA	NA	NA	76191328.49	66697001.54	118756111.3	109451166.1
G7KZG9	Inosine-5'-monophosphate dehydrogenase OS=Medicago truncatula GN=MTR_7g085560 PE=3 SV=2	26.4940239	8	81	8	1	502	53.952	6.11	1.712	365.7929492	8	171496828.5	112407287.7	192030549.4	94426351.37	87616703.94	100891782.9	28648051.65	56000000	50865643.17	111924408.6	NA	188884158.3	188865018.4	121876122.4	16066432.31	69312570.23	75003859.79	67755483.75
A0A089GJT0	Putative glutathione S-transferase OS=Medicago sativa PE=2 SV=1	42.46575342	10	124	4	1	219	25.552	6.25	4.926	363.7236298	10	177621715.2	153282665.1	45986263.14	94426351.37	82749109.28	46197816.36	51924593.61	51000000	40268634.17	188504267.2	43621832.03	167897029.6	64753720.59	75563195.91	99379993.69	26155686.88	21251093.61	41695682.31
A0A072TLD5	NADP-dependent alkenal double bond reductase OS=Medicago truncatula GN=MTR_8g010030 PE=4 SV=1	36.62790698	12	96	7	0	344	38.314	7.78	4.38	363.3716145	12	NA	NA	NA	17704940.88	16549821.86	NA	42972077.47	52000000	38149232.37	NA	81615040.57	NA	NA	NA	33126664.56	39233530.32	17500900.62	24322481.35
B7FGU7	Cytochrome b6-f complex iron-sulfur subunit OS=Medicago truncatula GN=MTR_2g089510 PE=2 SV=1	37.55458515	8	95	8	1	229	23.884	7.62	4.412	362.3215107	8	232745695.8	235033419.8	186977113.9	88524704.41	97351893.27	127442252	232765419.6	200000000	137761116.9	42413460.11	39400364.41	76603019.76	350749319.9	292502693.8	198759987.4	209245495	113755854	208478411.5
G7J5M6	Uncharacterized protein OS=Medicago truncatula GN=MTR_3g089940 PE=3 SV=1	33.94736842	13	111	3	1	380	41.071	6.4	4.505	362.0619359	13	NA	66422488.2	26783208.2	45442681.6	NA	84961501.35	14144975.5	2800000	30731326.08	NA	NA	NA	NA	NA	NA	15693412.13	NA	NA
G7KN41	Proteasome subunit beta type OS=Medicago truncatula GN=MTR_6g084450 PE=2 SV=1	62.06896552	10	100	5	1	232	26.244	8.05	5.158	361.6830362	10	97998187.71	71531910.37	156656500.8	21836093.75	150895434.6	122132158.2	23276541.96	20000000	47686540.47	NA	61914858.37	73454950.46	35074931.99	NA	97723660.46	87621551.05	66253409.48	15114684.84
G7IVB7	50S ribosomal protein L5P OS=Medicago truncatula GN=MTR_3g007700 PE=2 SV=1	50.54945055	11	111	11	1	182	20.783	9.96	9	360.2764482	11	183746602	189048620.3	181923678.4	165246114.9	189836191.9	233644128.7	340195613.3	320000000	317910269.8	217958058.9	225144939.5	713562375.9	283297527.6	316877918.3	117599659.2	366179616.3	412521228.9	382210421.1
G7KPT9	Aldose 1-epimerase OS=Medicago truncatula GN=MTR_6g069630 PE=3 SV=1	51.03244838	14	103	14	1	339	36.859	6.38	6.305	360.2087997	14	54511491.91	31167475.23	29815269.51	57836140.22	30179086.91	52038919.58	55505600.06	77000000	75238763.85	NA	70357793.6	41974257.4	NA	21937702.04	57971662.98	92852688.43	82504245.77	105976525.9
G7IPF6	2-oxoacid dehydrogenase acyltransferase family protein OS=Medicago truncatula GN=MTR_2g006820 PE=2 SV=1	26.49006623	12	113	1	1	453	49.507	9.11	1.865	359.9534845	12	NA	NA	NA	NA	NA	NA	4476258.07	1900000	1483581.259	NA	NA	NA	NA	NA	NA	NA	NA	NA
G7KH66	Protein disulfide isomerase-like protein OS=Medicago truncatula GN=MTR_5g084930 PE=3 SV=1	41.83908046	12	91	12	1	435	47.41	5.57	2.398	358.7249967	12	110247961.2	86860176.88	96015274.7	50754163.86	77881514.61	127442252	87734658.17	88000000	103850688.1	206176542.2	182930263.4	157403465.3	21584573.53	85313285.7	56315329.76	143856277.8	122506304.3	107713846
A8TVQ0	Beta-glucosidase G1 OS=Medicago truncatula GN=MTR_4g015460 PE=2 SV=1	6.52173913	5	114	2	1	506	57.645	6.37	0.995	358.2184793	5	79623527.51	97079021.22	70748097.14	377705405.5	219041759.8	201783565.7	134287742.1	170000000	180149152.9	117815167	197001822.1	27283267.31	202355376.8	231564632.6	265013316.5	274634712.2	300015439.2	166782729.2
G7L7E1	Profilin OS=Medicago truncatula GN=MTR_8g102330 PE=3 SV=1	51.12781955	4	106	4	1	133	14.249	5.2	14.849	358.0410304	4	453241618.2	301455908	267832082	295082348	257982517.2	371706568.4	232765419.6	470000000	233134197.8	NA	211073380.8	NA	458672187.5	280315081.6	380956642.5	405413146.6	362518655.7	330090818.3
I3STX0	Glycoside hydrolase family 18 protein OS=Medicago truncatula GN=MTR_3g110320 PE=2 SV=1	33.69863014	13	118	13	1	365	40.14	8.82	5.19	357.9571925	13	306244336.6	424082040	505343551	265574113.2	243379733.2	270814785.6	66248619.43	65000000	82656670.14	483042184.6	309574291.8	440729702.7	445181829.1	390003591.8	1043489934	119008375.3	73753795.46	112925806.2
B7FMK2	Archaeal/vacuolar-type H+-ATPase subunit E OS=Medicago truncatula GN=MTR_5g009720 PE=2 SV=1	36.52173913	12	114	12	1	230	26.444	7.02	4.484	357.6776816	12	349118543.7	337221863.2	495236680	135737880.1	97351893.27	69031219.85	150402271.1	230000000	201343170.9	106033650.3	113979625.6	78701732.63	404710753.7	134063734.7	39751997.47	85005982.35	137507076.3	142460247.9
A0A072TWU1	NADP-dependent alkenal double bond reductase OS=Medicago truncatula GN=MTR_8g009820 PE=4 SV=1	31.09452736	10	84	3	0	402	44.444	5.78	4.484	357.4865289	10	104123074.4	132844976.4	80854968.16	56065646.13	NA	NA	32229058.1	46000000	51925344.06	NA	NA	60862673.24	NA	NA	44720997.16	41849099.01	36251865.57	36483722.02
A0A072UQA8	ATP-dependent chaperone ClpB OS=Medicago truncatula GN=MTR_4g109450 PE=3 SV=1	29.8245614	21	100	18	1	912	101.291	6.18	1.219	356.4333584	21	110247961.2	39342550.7	55587790.61	88524704.41	97351893.27	84961501.35	23276541.96	33000000	40268634.17	88361375.23	85836508.19	103886287.1	NA	11578231.63	NA	8500598.235	11000566.1	10771384.6
G7JPA9	40S ribosomal protein S20-2 OS=Medicago truncatula GN=MTR_4g034030 PE=2 SV=1	35.24590164	7	110	2	1	122	13.718	9.29	11.328	356.0168124	7	177621715.2	76641332.53	70748097.14	177049408.8	77881514.61	153992721.2	13249723.89	NA	NA	164941233.8	70357793.6	146909900.9	94432509.2	93844614.27	165633322.8	74543707.6	150007719.6	132036327.3
G7I3R9	NADH-ubiquinone oxidoreductase 51 kDa subunit OS=Medicago truncatula GN=MTR_1g042300 PE=4 SV=2	44.72049689	15	95	15	1	483	52.932	8.27	2.162	355.9446211	15	NA	NA	50534355.1	42491858.12	53543541.3	79651407.52	41181574.24	56000000	64641754.86	NA	42214676.16	33579405.92	NA	NA	43064663.93	45772452.04	43752251.54	53856922.98
A2Q4V6	40S ribosomal protein S20-2 OS=Medicago truncatula GN=MTR_7g092720 PE=3 SV=1	32.78688525	7	109	2	1	122	13.702	9.44	11.328	355.6532295	7	NA	51094221.69	NA	141639527.1	77881514.61	138062439.7	161145290.5	210000000	190746161.9	NA	NA	NA	132205512.9	134063734.7	231886651.9	248479025.3	225011579.4	225851612.5
G7J5D0	Subtilisin-like serine protease OS=Medicago truncatula GN=MTR_3g114420 PE=4 SV=1	23.98956975	15	106	13	1	767	82.409	7.61	1.56	354.1635542	15	NA	NA	NA	224262584.5	223909354.5	191163378	28648051.65	57000000	47686540.47	647983418.4	140715587.2	188884158.3	55310469.67	121876122.4	72878662.04	24847902.53	13750707.63	36483722.02
G7L7F0	Phosphotransferase OS=Medicago truncatula GN=MTR_8g102460 PE=3 SV=2	36.14457831	13	88	10	1	498	53.728	5.57	2.384	353.9653227	13	12862262.14	91969599.05	39416796.98	88524704.41	121689866.6	79651407.52	68039122.66	69000000	81596969.24	106033650.3	63322014.24	68208168.28	63404684.75	NA	48033663.62	61465864.16	35001801.24	60806203.36
G7K0V0	Ribose-phosphate pyrophosphokinase OS=Medicago truncatula GN=MTR_5g075540 PE=3 SV=1	50.15576324	11	83	2	1	321	35.685	6.68	6.079	353.4854295	11	NA	NA	NA	NA	20930657.05	20709365.95	17905032.28	6700000	25432821.58	NA	NA	NA	NA	NA	NA	24847902.53	20001029.28	27797121.54
G7ZUR7	40S ribosomal protein S17 OS=Medicago truncatula GN=MTR_011s1006 PE=3 SV=1	23.36769759	7	112	7	1	291	32.898	10.45	3.262	353.2265501	7	581864239.5	301455908	313313001.6	206557643.6	223909354.5	212403753.4	114592206.6	130000000	158955134.9	259193367.3	36586052.67	272832673.1	66102756.44	NA	64596995.9	209245495	162508362.9	171994689.5
I3T4P3	Profilin OS=Medicago truncatula PE=2 SV=1	51.90839695	4	105	3	0	131	14.12	4.82	9	353.0905361	4	453241618.2	301455908	267832082	295082348	257982517.2	371706568.4	232765419.6	470000000	339104287.8	NA	211073380.8	NA	458672187.5	280315081.6	380956642.5	405413146.6	362518655.7	330090818.3
G7J013	Serine-glyoxylate aminotransferase-like protein OS=Medicago truncatula GN=MTR_3g053890 PE=3 SV=1	42.89276808	13	102	13	1	401	43.945	7.11	3.642	353.0804315	13	NA	NA	NA	70819763.53	68146325.29	74341313.68	39391071.01	43000000	47686540.47	100142891.9	109758158	97590148.46	NA	32906553.06	67909662.35	58850295.48	60003087.83	53856922.98
G7KP65	Scavenger mRNA decapping enzyme carboxy-term-binding protein OS=Medicago truncatula GN=MTR_6g026810 PE=4 SV=1	56.8627451	10	95	10	1	153	16.841	7.12	5.494	352.7653325	10	67373754.05	49561395.04	65694661.63	106229645.3	87616703.94	100891782.9	130706735.6	170000000	158955134.9	70689100.18	57693390.75	72405594.02	NA	15843895.92	26501331.65	86313766.7	92504760.41	88603324.9
G7I708	N-acetyl-gamma-glutamyl-phosphate reductase OS=Medicago truncatula GN=MTR_1g012540 PE=3 SV=1	40.77922078	12	100	12	1	385	42.214	7.55	2.535	352.0447979	12	15312216.83	71531910.37	111175581.2	64918116.57	48675946.63	44604788.21	37600567.79	24000000	37089531.47	64798341.84	33771740.93	49319752.45	82291186.58	NA	16066432.31	56234726.79	55002830.51	60806203.36
A0A072UCB4	Uncharacterized protein OS=Medicago truncatula GN=MTR_7g083720 PE=4 SV=1	39.11917098	14	102	14	1	386	43.776	5.78	3.417	351.7176242	14	34299365.7	41386319.57	46996950.24	64918116.57	32126124.78	63721126.01	35810064.56	45000000	46626839.57	NA	71764949.47	98639504.9	NA	48750448.97	13913199.12	41849099.01	47502444.53	41695682.31
G7KEN6	Heat shock protein 81-2 OS=Medicago truncatula GN=MTR_5g097320 PE=3 SV=1	19.82323232	14	94	7	1	792	90.027	5.48	0.73	351.0536711	14	55123980.59	39853492.92	NA	129836233.1	10221948.79	74341313.68	NA	19000000	81596969.24	294537917.4	77393572.96	146909900.9	NA	NA	18219665.51	119008375.3	112505789.7	105976525.9
G7J5N1	Uncharacterized protein OS=Medicago truncatula GN=MTR_3g089970 PE=3 SV=2	21.52230971	11	114	1	1	381	41.179	6.15	4.248	349.807097	11	NA	NA	NA	NA	12655746.12	NA	73410632.34	100000000	97492482.73	NA	NA	NA	NA	NA	NA	24847902.53	25001286.6	43433002.4
G7LGJ8	Calnexin 2 OS=Medicago truncatula GN=MTR_8g095680 PE=3 SV=1	24.81481481	11	95	8	1	540	61.796	4.97	1.239	348.9148717	11	97998187.71	168610931.6	96015274.7	123934586.2	63278730.62	111511970.5	55505600.06	76000000	84776071.94	235630333.9	77393572.96	68208168.28	350749319.9	64594344.89	182196655.1	143856277.8	137507076.3	138985607.7
B7FM93	Putative uncharacterized protein OS=Medicago truncatula PE=2 SV=1	56.02409639	8	94	8	1	166	17.762	5.19	10.938	348.0946782	8	263370129.5	173720353.7	126335887.8	206557643.6	150895434.6	196473471.9	69829625.89	220000000	190746161.9	212067300.6	80207884.7	167897029.6	148393943	146251346.9	162320656.4	222323338.5	175009006.2	191105210.6
G7K3L9	2-oxoacid dehydrogenase acyltransferase family protein OS=Medicago truncatula GN=MTR_5g093300 PE=3 SV=1	26.37362637	12	110	1	1	455	49.746	9.19	1.783	347.6000886	12	NA	NA	NA	NA	NA	NA	4476258.07	1900000	1483581.259	NA	NA	NA	NA	NA	NA	NA	NA	NA
G8A1N5	Chromosome condensation regulator RCC1 repeat protein OS=Medicago truncatula GN=MTR_3g096780 PE=4 SV=1	37.58542141	11	87	10	1	439	47.338	6.09	2.398	347.0233121	11	17762171.52	56203643.86	NA	46623010.99	35046681.58	40887722.53	42972077.47	56000000	43447736.87	NA	109758158	NA	48565290.44	NA	18219665.51	65389217.2	80004117.11	72967444.04
G7K4S3	60S ribosomal protein L26-1 OS=Medicago truncatula GN=MTR_5g096540 PE=3 SV=1	34.24657534	7	106	3	1	146	16.637	10.9	4.412	346.6494272	7	434866958	429191462.2	111175581.2	590164696.1	467289087.7	244264316.4	34019561.33	49000000	45567138.67	382899292.7	NA	451223267.1	620556489	304690306.1	149069990.5	95468257.12	91254696.08	71230123.94
I3SHU4	Glyoxylate/succinic semialdehyde reductase OS=Medicago truncatula GN=MTR_8g028120 PE=2 SV=1	53.52112676	12	88	12	1	284	30.039	6.57	3.16	346.548182	12	183746602	178829775.9	146549629.8	94426351.37	68146325.29	84961501.35	59086606.52	90000000	75238763.85	229739575.6	53471923.13	91294009.85	161884301.5	207189408.1	160664323.1	64081432.85	61253152.16	55594243.07
I3SJ62	Polyketide cyclase/dehydrase and lipid transporter OS=Medicago truncatula GN=MTR_8g045695 PE=2 SV=1	57.05128205	9	104	5	1	156	17.96	5.55	9	346.480979	9	104123074.4	112407287.7	101068710.2	94426351.37	63278730.62	41418731.91	146821264.7	120000000	105970089.9	164941233.8	26735961.57	104935643.5	161884301.5	NA	96067327.23	45772452.04	70003602.47	85128684.71
B7FL82	26S proteasome regulatory particle non-ATPase subunit 12 OS=Medicago truncatula GN=MTR_1g016750 PE=2 SV=1	73.03370787	15	85	15	1	267	30.907	5.07	7.254	344.8045292	15	9799818.771	NA	NA	31278728.89	18983619.19	6903121.985	42972077.47	63000000	51925344.06	41824384.28	29550273.31	32530049.49	NA	NA	NA	44464667.69	43752251.54	46907642.59
A0A072U4V2	2-hydroxyacyl-CoA lyase OS=Medicago truncatula GN=MTR_6g004200 PE=3 SV=1	30.63380282	13	104	13	1	568	60.857	6.73	1.424	344.7427065	13	46549139.16	18904862.03	40427484.08	159344467.9	150895434.6	116822064.4	53715096.84	49000000	65701455.76	312210192.5	47843299.65	157403465.3	37773003.68	98719659.17	54658996.53	49695805.07	53752766.18	43433002.4
B7FMK4	40S ribosomal protein S24 OS=Medicago truncatula GN=MTR_1g081410 PE=2 SV=1	48.17518248	10	91	10	1	137	15.693	10.64	15.379	343.2056165	10	NA	56203643.86	NA	200655996.7	257982517.2	212403753.4	119963716.3	320000000	127164107.9	NA	337717409.3	493197524.5	36423967.83	49969210.2	109317993.1	392335303.2	425021872.2	364837220.2
A0A072URD6	Plasma membrane ATPase OS=Medicago truncatula GN=MTR_4g107500 PE=3 SV=1	22.96450939	19	98	10	1	958	105.484	6.6	1.288	342.2500532	19	NA	21459573.11	10106871.02	36000046.46	63278730.62	2708147.856	2148603.873	2400000	2967162.518	32988246.75	NA	NA	NA	17062657.14	NA	12423951.27	18750964.95	14072292.78
B7FL54	60S ribosomal L14-like protein OS=Medicago truncatula GN=MTR_4g120770 PE=2 SV=1	47.36842105	8	107	1	1	133	15.367	10.46	6.499	342.1146896	8	NA	NA	NA	NA	30179086.91	NA	NA	170000000	148358125.9	NA	154787145.9	220364851.4	NA	NA	NA	31386824.25	78754052.78	72967444.04
G7JG50	Coatomer subunit gamma OS=Medicago truncatula GN=MTR_4g069920 PE=3 SV=1	23.84180791	20	102	10	1	885	98.207	5.21	0.983	341.2565337	20	NA	38831608.48	44975576.04	64918116.57	73013919.95	84961501.35	15398327.76	43000000	42388035.97	NA	NA	NA	NA	NA	NA	39233530.32	48752508.86	36483722.02
B7FGN7	GTP-binding nuclear protein OS=Medicago truncatula PE=2 SV=1	44.79638009	12	107	12	1	221	25.128	7.12	7.66	341.0828149	12	159247055	132844976.4	101068710.2	383607052.5	379672383.7	398257037.6	411815742.4	320000000	349701296.8	459479151.2	534719231.3	493197524.5	NA	45094165.3	41408330.7	209245495	237512222.7	295344416.3
G7JXE0	Acyl-coenzyme A oxidase OS=Medicago truncatula GN=MTR_5g012920 PE=3 SV=1	42.92168675	20	91	13	1	664	74.441	7.36	1.848	340.8954563	20	79623527.51	NA	90961839.19	38360705.25	58411135.96	74341313.68	10743019.37	24000000	25432821.58	NA	NA	NA	NA	NA	7619132.849	14385627.78	18750964.95	17025736.94
Q8H1L8	Superoxide dismutase (Fragment) OS=Medicago sativa GN=MnSOD PE=2 SV=1	44	4	84	1	1	100	11.005	7.72	9	338.7564709	4	159247055	31678417.45	19708398.49	218360937.5	42834833.04	143372533.5	NA	NA	NA	NA	NA	136416336.6	89036365.81	67031867.34	44720997.16	13077843.44	12500643.3	3995836.221
G7JIL4	V-type proton ATPase subunit a OS=Medicago truncatula GN=MTR_4g071070 PE=3 SV=1	26.76399027	18	102	18	1	822	92.733	6.18	1.581	338.7439884	18	46549139.16	61313066.03	20719085.59	100327998.3	111954677.3	111511970.5	46553083.92	33000000	43447736.87	88361375.23	113979625.6	167897029.6	NA	34125314.28	44720997.16	36617961.63	43752251.54	43433002.4
G7J632	Lipoxygenase OS=Medicago truncatula GN=MTR_3g079450 PE=3 SV=2	26.6075388	19	95	17	1	902	103.184	6.51	1.254	338.0791011	19	NA	24525226.41	31836643.71	34819717.07	38940757.31	41949741.29	23276541.96	34000000	28611924.28	123705925.3	52064767.26	91294009.85	9847961.673	NA	24844998.42	12685508.14	13750707.63	9207796.509
G7JC06	60S ribosomal protein L17A OS=Medicago truncatula GN=MTR_3g085490 PE=2 SV=1	35.16483516	11	112	2	1	182	20.696	10.36	6.943	338.0425552	11	37361809.06	14306382.07	NA	34819717.07	42348073.57	24957441.02	NA	NA	5086564.317	NA	NA	8499787.124	25631681.07	52406732.64	31470331.33	18308980.81	17500900.62	7123012.394
G7JXA7	Alpha-glucosidase OS=Medicago truncatula GN=MTR_5g057990 PE=3 SV=1	19.11447084	14	99	7	1	926	102.941	6.77	1.012	337.1324499	14	140872394.8	76641332.53	192030549.4	76721410.49	82749109.28	74341313.68	34019561.33	35000000	37089531.47	565512801.5	436218320.3	524678217.5	17537465.99	NA	29813998.11	27463471.22	25001286.6	8686600.48
A0A072UHQ1	S-formylglutathione hydrolase OS=Medicago truncatula GN=MTR_4g008660 PE=3 SV=1	17.54385965	4	80	2	1	285	31.866	6.6	0.931	337.035604	4	NA	NA	NA	206557643.6	214174165.2	180543190.4	103849187.2	87000000	105970089.9	NA	NA	60862673.24	45867218.75	NA	53002663.3	130778434.4	125006433	118137766.5
G7LH36	Aspartokinase-homoserine dehydrogenase OS=Medicago truncatula GN=MTR_8g083210 PE=4 SV=2	30.24017467	21	93	14	1	916	100.465	7.4	1.297	334.4998132	21	NA	NA	NA	4013119.933	NA	NA	37600567.79	17000000	36029830.58	NA	42214676.16	NA	NA	NA	NA	10985388.49	15000771.96	22585161.25
G7KIZ0	Chlorophyll a-b binding protein, chloroplastic OS=Medicago truncatula GN=MTR_6g043600 PE=3 SV=1	20.52401747	3	113	1	1	229	24.827	5.82	2.511	334.115624	3	NA	NA	NA	NA	NA	NA	NA	NA	NA	NA	NA	NA	NA	NA	NA	4054131.466	26251350.93	NA
G7KHI5	Isocitrate dehydrogenase [NADP] OS=Medicago truncatula GN=MTR_6g005470 PE=3 SV=1	37.34439834	17	107	9	1	482	54.489	7.39	1.907	333.7331978	17	67373754.05	112407287.7	65694661.63	141639527.1	107087082.6	249574410.2	73410632.34	59000000	64641754.86	441806876.2	675434818.5	430236138.4	NA	NA	49689996.84	103314963.2	78754052.78	76442084.23
A0A072VE74	Plasma membrane ATPase OS=Medicago truncatula GN=MTR_1g009760 PE=3 SV=1	19.55835962	19	93	8	0	951	104.673	7.58	1.254	333.5933143	19	NA	NA	NA	19475434.97	NA	NA	17905032.28	10000000	14835812.59	NA	NA	NA	NA	NA	NA	6277364.851	8375431.01	1407229.278
B7FMG6	60S ribosomal protein L13a-4 OS=Medicago truncatula GN=MTR_1g023590 PE=2 SV=1	43.2038835	11	116	3	1	206	23.403	10.24	9	332.4195026	11	NA	NA	29309925.96	76721410.49	73013919.95	74341313.68	28648051.65	39000000	79477567.45	NA	42214676.16	115429207.9	NA	73125673.46	NA	98083825.8	105005403.7	79916724.42
I3S041	Peroxidase OS=Medicago truncatula PE=2 SV=1	24.45141066	7	101	5	1	319	34.816	7.14	2.34	331.9783361	7	214371035.6	173720353.7	192030549.4	70819763.53	92484298.6	95581689.02	34019561.33	49000000	33910428.78	NA	NA	283326237.5	NA	43875404.07	36439331.02	40541314.66	36251865.57	64280843.55
A2Q5B6	Aldo/keto reductase OS=Medicago truncatula GN=MTR_7g021850 PE=4 SV=1	34.51327434	12	87	9	1	339	37.64	5.86	2.775	331.9766662	12	355243430.4	316784174.5	323419872.6	18295105.58	NA	NA	13249723.89	10000000	10279098.72	37700853.43	49250455.52	71356237.59	188865018.4	51187971.42	41408330.7	14385627.78	17500900.62	19110521.06
G7ILA8	Beta-xylosidase/alpha-L-arabinofuranosidase-like protein OS=Medicago truncatula GN=MTR_2g008240 PE=4 SV=1	22.83870968	15	95	2	1	775	83.691	6.49	1.093	330.3895421	15	NA	71531910.37	NA	NA	NA	NA	NA	NA	NA	NA	NA	NA	NA	NA	NA	1177005.91	NA	NA
Q2HV89	Aldehyde dehydrogenase OS=Medicago truncatula GN=MtrDRAFT_AC148971g31v2 PE=3 SV=2	31.34328358	14	99	10	1	536	57.974	6.8	1.966	330.3297068	14	50836559.87	37298781.83	40932827.63	106229645.3	102219487.9	90271595.19	25067045.19	62000000	48746241.37	NA	46436143.77	NA	86338294.12	95063375.49	34782997.79	70620354.57	72503731.13	67755483.75
I3SJY8	Ribosomal protein S8 OS=Medicago truncatula GN=MTR_1g105415 PE=2 SV=1	55.38461538	7	98	7	1	130	14.799	9.89	6.197	326.6757684	7	NA	NA	NA	501639991.7	584111359.6	509769008.1	340195613.3	290000000	307313260.8	647983418.4	267359615.7	566652474.9	323768603	108469749	248449984.2	248479025.3	275014152.6	312717617.3
A0A072UU26	GDSL-like lipase/acylhydrolase OS=Medicago truncatula GN=MTR_3g024510 PE=4 SV=1	51.89189189	12	78	11	1	370	40.825	4.89	3.489	324.3311749	12	104123074.4	117516709.9	90961839.19	22426258.45	18010100.25	27612487.94	35810064.56	48000000	48746241.37	51838673.47	NA	12592277.22	56659505.52	32906553.06	49689996.84	37925745.97	38751994.23	43433002.4
B7FIZ5	Chlorophyll a-b binding protein, chloroplastic OS=Medicago truncatula GN=MTR_4g015570 PE=2 SV=1	22.49134948	7	92	7	1	289	31.5	6.57	2.981	324.2738817	7	23887058.25	38831608.48	75801532.65	171147761.9	194703786.5	233644128.7	214860387.3	200000000	211940179.9	182613508.8	168858704.6	NA	56659505.52	104813465.3	104348993.4	405413146.6	400020585.6	399583622.1
G7KIQ9	Carbonic anhydrase OS=Medicago truncatula GN=MTR_6g006990 PE=3 SV=1	32.02416918	7	78	6	1	331	35.55	7.42	2.008	323.9390512	7	NA	6131306.603	NA	76721410.49	63278730.62	212403753.4	48343587.15	47000000	49805942.27	265084125.7	28143117.44	503691088.8	188865018.4	NA	165633322.8	92852688.43	76253924.12	62543523.46
A0A072VFN2	Multi-copper oxidase-like protein OS=Medicago truncatula GN=MTR_1g026410 PE=4 SV=1	30.93922652	12	92	11	1	543	60.53	8.7	1.581	323.253664	12	16537194.18	27590879.71	18192367.84	47803340.38	68146325.29	36639647.46	71620129.11	77000000	67820857.55	159050475.4	168858704.6	102836930.6	18886501.84	39000359.18	23188665.19	45772452.04	57502959.17	36483722.02
Q40366	Peroxidase OS=Medicago sativa GN=pxdC PE=2 SV=1	27.47875354	9	88	8	1	353	38.176	6.14	2.899	323.159307	9	342993657	260580530.6	237511469	14754117.4	NA	12213215.82	48343587.15	69000000	55104446.76	NA	NA	NA	NA	36562836.73	18219665.51	14385627.78	15000771.96	10597652.59
G7JJK0	Non-specific lipid-transfer protein OS=Medicago truncatula GN=MTR_4g029390 PE=2 SV=1	26.4957265	4	96	1	1	117	11.843	9.29	4.179	322.3183932	4	251120356	NA	277938953.1	NA	NA	NA	NA	NA	NA	NA	NA	NA	NA	NA	NA	NA	NA	NA
I3SWK6	Epoxide hydrolase OS=Medicago truncatula GN=MTR_4g089040 PE=2 SV=1	43.72990354	13	99	11	1	311	34.876	5.4	5.062	321.8134609	13	NA	NA	NA	76721410.49	73013919.95	69031219.85	171888309.9	150000000	169552143.9	212067300.6	211073380.8	115429207.9	18886501.84	NA	18219665.51	79774844.98	81254181.44	112925806.2
A0A072UZC8	Heat shock 70 kDa protein OS=Medicago truncatula GN=MTR_3g081170 PE=3 SV=1	21.04072398	17	100	15	1	884	98.912	5.8	0.957	321.4295471	17	NA	NA	NA	NA	31639365.31	27612487.94	26857548.42	31000000	38149232.37	34755474.26	39400364.41	NA	NA	NA	14741365.73	43156883.35	43752251.54	36483722.02
A0A072TXF8	Polygalacturonase inhibitor OS=Medicago truncatula GN=MTR_7g033445 PE=4 SV=1	23.25581395	5	82	2	1	344	37.877	8.57	1.721	320.5995793	5	979981877.1	1021884434	606412261.2	46032846.29	47702427.7	58411032.18	NA	NA	NA	NA	75986417.09	100738217.8	NA	36562836.73	33126664.56	NA	NA	29534441.63
A0A072U1Q8	Fructose-1,6-bisphosphatase OS=Medicago truncatula GN=MTR_7g066120 PE=3 SV=1	32.36009732	11	92	11	1	411	44.671	5.31	3.489	320.2632883	11	122497734.6	102188443.4	90961839.19	50754163.86	73013919.95	84961501.35	21486038.73	45000000	47686540.47	106033650.3	22514493.95	103886287.1	202355376.8	134063734.7	137475657.9	51003589.41	62503216.49	59068883.27
Q2HV87	Alpha-1,4-glucan-protein synthase (UDP-forming) OS=Medicago truncatula GN=MTR_7g079490 PE=4 SV=1	37.17579251	11	92	11	1	347	38.38	5.78	3.047	320.083433	11	NA	NA	85908403.68	141639527.1	150895434.6	116822064.4	51924593.61	53000000	61462652.16	129596683.7	105536690.4	251845544.4	202355376.8	NA	71222328.81	100699394.5	83754310.1	85128684.71
B7FJS6	Putative uncharacterized protein OS=Medicago truncatula PE=2 SV=1	45.48286604	10	77	1	1	321	35.629	6.68	5.952	319.4329443	10	NA	NA	NA	NA	20930657.05	20709365.95	28648051.65	4200000	19074616.19	NA	NA	NA	NA	NA	NA	34002392.94	38751994.23	43433002.4
Q1S053	Probable histone H2A.3 OS=Medicago truncatula PE=3 SV=1	38.15789474	6	91	4	1	152	16.132	10.84	3.642	319.3073848	6	226620809.1	301455908	343633614.7	106229645.3	43808351.97	106201876.7	179050322.8	280000000	127164107.9	NA	NA	NA	175374659.9	121876122.4	NA	24847902.53	150007719.6	53856922.98
G7IMM5	FAD-binding berberine family protein OS=Medicago truncatula GN=MTR_2g031490 PE=4 SV=1	26.01476015	17	101	10	1	542	60.142	9.11	2.695	318.7123178	17	796235275.1	122626132.1	960152747	59016469.61	24824732.78	201783565.7	48343587.15	38000000	79477567.45	235630333.9	281431174.4	272832673.1	283297527.6	134063734.7	64596995.9	39233530.32	52502701.85	29534441.63
G7LIY9	Lipoxygenase OS=Medicago truncatula GN=MTR_8g018650 PE=3 SV=1	7.187112763	7	131	3	1	807	91.666	5.85	0.52	318.6416355	7	NA	NA	NA	NA	NA	NA	57296103.29	16000000	25432821.58	NA	57693390.75	NA	NA	NA	NA	2877125.557	3625186.557	NA
A0A072UGE8	D-glycerate dehydrogenase/hydroxypyruvate reductase OS=Medicago truncatula GN=MTR_6g007170 PE=3 SV=1	45.59585492	13	84	9	1	386	42.224	6.99	4.623	318.5577393	13	134747508.1	107297865.5	37900766.33	76721410.49	73013919.95	63721126.01	26857548.42	30000000	51925344.06	14726895.87	25328805.7	188884158.3	NA	NA	NA	44464667.69	22501157.94	26059801.44
G7K2J3	60S ribosomal protein L26-1 OS=Medicago truncatula GN=MTR_5g015570 PE=2 SV=2	44.52054795	9	101	4	1	146	16.674	11.02	9	317.5030501	9	434866958	429191462.2	111175581.2	300983995	467289087.7	483218538.9	34019561.33	99000000	56164147.66	382899292.7	NA	451223267.1	620556489	304690306.1	147413657.3	94160472.77	91254696.08	76442084.23
G7ZVT0	Quinone oxidoreductase-like protein OS=Medicago truncatula GN=MTR_032s0036 PE=4 SV=1	47.80701754	9	71	3	1	228	24.895	5.96	7.733	317.1402948	9	104123074.4	132844976.4	80854968.16	56065646.13	NA	NA	25067045.19	39000000	43447736.87	NA	NA	60862673.24	NA	NA	51346330.07	64081432.85	56252894.84	53856922.98
D9IZ78	Chitinase OS=Medicago sativa PE=2 SV=1	58.25242718	12	84	4	1	309	33.517	8.07	6.305	316.8319805	12	104123074.4	173720353.7	80854968.16	NA	NA	21771384.72	NA	NA	NA	NA	73172105.34	115429207.9	NA	30469030.61	NA	NA	23751222.27	31271761.73
A0A072VLF0	60S acidic ribosomal protein OS=Medicago truncatula GN=MTR_2g085085 PE=3 SV=1	42.47787611	6	82	3	1	113	11.377	4.41	45.416	316.0003858	6	NA	148173242.9	NA	NA	34073162.64	NA	21486038.73	81000000	190746161.9	NA	NA	NA	17537465.99	NA	NA	130778434.4	150007719.6	243224813.5
G7JVK0	D-3-phosphoglycerate dehydrogenase OS=Medicago truncatula GN=MTR_4g005880 PE=3 SV=1	29.68253968	15	96	15	1	630	66.582	7.11	2.35	315.6350683	15	50836559.87	32189359.66	NA	46623010.99	22877694.92	46728825.74	107430193.7	88000000	87955174.64	141378200.4	NA	NA	36423967.83	25593985.71	49689996.84	156934121.3	137507076.3	140722927.8
G7L1V8	Aldo/keto reductase family oxidoreductase OS=Medicago truncatula GN=MTR_7g114980 PE=2 SV=1	25.71428571	9	89	2	1	350	38.335	6.55	1.807	314.5453267	9	NA	NA	NA	NA	NA	NA	NA	13000000	4662683.957	NA	NA	NA	NA	NA	53002663.3	NA	NA	NA
P28014	Translationally-controlled tumor protein homolog OS=Medicago sativa GN=TCTP PE=2 SV=2	52.09580838	9	100	8	1	167	18.929	4.79	9	314.3052423	9	165371941.8	199267464.6	116229016.7	324590582.8	209306570.5	122132158.2	286480516.5	260000000	254328215.8	453588392.8	365860526.7	514184653.2	99828652.58	134063734.7	215323319.7	183089808.1	175009006.2	208478411.5
B7FMR1	Elongation factor 1-beta OS=Medicago truncatula GN=MTR_5g088660 PE=2 SV=1	30.49327354	9	83	9	1	223	24.246	4.77	6.848	314.3036813	9	NA	35255012.97	26277864.65	NA	77881514.61	90271595.19	161145290.5	210000000	137761116.9	229739575.6	32364585.05	146909900.9	NA	NA	54658996.53	100699394.5	113755854	137248287.6
A0A072UXN6	Clathrin heavy chain OS=Medicago truncatula GN=MTR_3g464720 PE=3 SV=1	16.54929577	22	87	1	1	1704	192.992	5.48	0.613	314.1820729	22	NA	NA	NA	NA	NA	NA	NA	NA	NA	NA	NA	NA	NA	NA	NA	NA	NA	NA
G7IF99	Cytochrome P450 family 87 protein OS=Medicago truncatula GN=MTR_2g010250 PE=3 SV=1	14.82213439	8	93	1	1	506	58.487	8.07	1.069	314.145196	8	NA	NA	NA	NA	NA	NA	25067045.19	NA	29671625.18	NA	12664402.85	NA	NA	NA	NA	13077843.44	NA	NA
G7JU35	Methylmalonate-semialdehyde dehydrogenase OS=Medicago truncatula GN=MTR_4g093170 PE=3 SV=2	22.71880819	13	90	9	1	537	57.534	7.94	1.762	313.9273078	13	73498640.78	56203643.86	121282452.2	94426351.37	165498218.6	95581689.02	34019561.33	39000000	45567138.67	NA	101315222.8	NA	NA	NA	56315329.76	12685508.14	21251093.61	11640044.64
G7J8D4	Carbon-nitrogen family hydrolase OS=Medicago truncatula GN=MTR_3g104850 PE=4 SV=1	21.8487395	9	92	4	1	357	39.012	7.49	2.008	312.8291827	9	79623527.51	NA	85908403.68	230164231.5	194703786.5	217713847.2	35810064.56	51000000	60402951.26	NA	NA	NA	128158405.3	170626571.4	117599659.2	86313766.7	86254438.76	85128684.71
G7KRQ8	UDP-sulfoquinovose synthase OS=Medicago truncatula GN=MTR_7g090510 PE=4 SV=1	46.3312369	18	88	18	1	477	53.248	7.27	3.281	312.8022311	18	85748414.25	86860176.88	NA	123934586.2	48189187.17	58411032.18	84153651.71	100000000	93253679.14	106033650.3	95686599.29	188884158.3	NA	NA	72878662.04	47080236.38	61253152.16	72967444.04
G7KHG0	Indole-3-acetaldehyde oxidase OS=Medicago truncatula GN=MTR_5g087410 PE=4 SV=2	11.88046647	13	97	8	1	1372	150.182	6.74	0.444	312.6360828	13	NA	42919146.22	116229016.7	118032939.2	63278730.62	116822064.4	26857548.42	19000000	34970129.68	88361375.23	83022196.45	178390594	98479616.73	158438959.2	127537658.6	27463471.22	27501415.26	26059801.44
B7FMF5	60S ribosomal protein L18-3 OS=Medicago truncatula GN=MTR_7g112880 PE=2 SV=1	33.68983957	9	82	2	1	187	20.974	10.86	3.642	312.0721338	9	NA	NA	NA	NA	NA	NA	23276541.96	NA	NA	NA	NA	NA	NA	NA	NA	NA	NA	NA
G7K162	Branched-chain-amino-acid aminotransferase OS=Medicago truncatula GN=MTR_5g014960 PE=3 SV=1	34.80392157	11	84	11	1	408	44.195	7.18	2.981	311.5846481	11	15924705.5	10729786.55	NA	28918070.11	28718808.51	38232675.61	37600567.79	50000000	51925344.06	NA	43621832.03	NA	13355454.87	3046903.061	54658996.53	64081432.85	66253409.48	66018163.65
G7K140	Malate dehydrogenase OS=Medicago truncatula GN=MTR_5g014710 PE=3 SV=1	30.16759777	9	83	6	1	358	38.022	8.06	2.02	311.2360561	9	14699728.16	25547110.84	NA	NA	NA	NA	17009780.66	18000000	9219397.824	NA	NA	NA	NA	NA	NA	10723831.62	15000771.96	22585161.25
Q9SBS1	Ran GTPase activating protein OS=Medicago sativa subsp. varia PE=2 SV=1	30.20637899	12	78	12	1	533	58.039	4.68	1.276	311.0511444	12	39811763.76	22481457.54	39922140.53	30688564.2	48189187.17	35577628.69	10205868.4	36000000	36029830.58	49482370.13	32364585.05	NA	36423967.83	35344075.5	61284329.44	39233530.32	36251865.57	24322481.35
A0A072UKP4	NADH-ubiquinone oxidoreductase, putative OS=Medicago truncatula GN=MTR_6g053280 PE=4 SV=1	34.20074349	9	88	9	1	269	30.735	6.86	2.481	310.3374076	9	116372847.9	86860176.88	65694661.63	70819763.53	87616703.94	79651407.52	34019561.33	64000000	52985044.96	64798341.84	10835100.21	NA	71498899.82	67031867.34	11759965.92	117700591	102505275	111188486.1
G7KBP9	Proteasome subunit beta type OS=Medicago truncatula GN=MTR_5g079740 PE=3 SV=1	58.29596413	8	88	1	1	223	24.539	6.77	5.661	310.1498623	8	NA	NA	NA	4426235.221	NA	12213215.82	7699163.88	NA	NA	NA	NA	NA	NA	NA	NA	NA	NA	NA
G7IHN4	Histone H2A OS=Medicago truncatula GN=MTR_2g096610 PE=2 SV=1	31.08108108	4	85	3	0	148	15.737	10.86	2.455	310.0906979	4	NA	NA	NA	NA	3845399.784	NA	179050322.8	280000000	86895473.74	NA	NA	NA	NA	NA	NA	41849099.01	122506304.3	45170322.5
G7I836	Mitochondrial Rho GTPase OS=Medicago truncatula GN=MTR_1g082870 PE=3 SV=1	40.55727554	20	86	20	1	646	71.697	5.53	2.332	309.7598065	20	44711673.14	50583279.47	111175581.2	53114822.65	58411135.96	79651407.52	30438554.87	38000000	34970129.68	35933625.93	42214676.16	62961386.11	134903584.6	NA	21532331.97	32694608.6	25001286.6	29534441.63
G7JWI7	Acylamino-acid-releasing enzyme-like protein, putative OS=Medicago truncatula GN=MTR_5g042400 PE=4 SV=2	18.84753902	11	81	11	1	833	90.883	6.42	0.995	309.4319377	11	11024796.12	13284497.64	24256490.45	59016469.61	53543541.3	44073778.83	21486038.73	37000000	27552223.38	9425213.358	91465131.68	99688861.33	9443250.92	28031508.16	21532331.97	17001196.47	28751479.59	24322481.35
I3SA26	Histone H2B OS=Medicago truncatula PE=2 SV=1	80.3030303	7	101	2	1	66	7.307	9.88	30.623	309.4137994	7	22662080.91	NA	NA	NA	NA	743413.1368	NA	NA	NA	NA	NA	NA	NA	NA	NA	NA	8875456.742	NA
G7IF30	Formate-tetrahydrofolate ligase OS=Medicago truncatula GN=MTR_1g116140 PE=3 SV=2	23.89127325	15	92	15	1	699	74.672	7.43	1.31	307.6505393	15	53899003.24	56203643.86	39922140.53	38950869.94	58411135.96	53100938.34	44762580.7	48000000	64641754.86	82470616.88	94279443.42	67158811.85	NA	NA	11263065.95	44464667.69	48752508.86	45170322.5
A0A072UP30	6,7-dimethyl-8-ribityllumazine synthase OS=Medicago truncatula GN=MTR_4g094700 PE=3 SV=1	18.42105263	3	60	3	1	228	24.136	7.85	3.394	307.2721443	3	79623527.51	42408204	156656500.8	26557411.32	3407316.264	24957441.02	30438554.87	34000000	45567138.67	NA	81615040.57	NA	102526724.3	57281777.54	NA	22232333.85	32501672.58	24322481.35
G7L1V2	Aldo/keto reductase family oxidoreductase OS=Medicago truncatula GN=MTR_7g114970 PE=4 SV=1	45.18950437	13	86	12	1	343	37.927	6.46	2.433	307.1550913	13	73498640.78	71531910.37	25772521.1	82623057.45	77881514.61	69031219.85	39391071.01	55000000	43447736.87	NA	NA	34628762.36	67451792.28	48750448.97	62940662.67	27463471.22	36251865.57	67755483.75
A0A072TNJ3	Heat shock cognate 70 kDa protein OS=Medicago truncatula GN=MTR_8g032650 PE=3 SV=1	6.050955414	3	76	1	0	628	69.76	7.58	0.198	306.8470554	3	NA	NA	NA	NA	NA	NA	28648051.65	NA	NA	NA	NA	NA	NA	NA	NA	NA	NA	NA
G7JIM0	Coatomer subunit alpha OS=Medicago truncatula GN=MTR_4g071130 PE=4 SV=1	27.77777778	27	92	13	1	1206	135.381	6.96	1.119	306.2824253	27	NA	NA	15665650.08	19475434.97	16549821.86	NA	14503076.15	14000000	12716410.79	NA	NA	NA	NA	NA	NA	5885029.548	8625443.876	8686600.48
A0A072V714	Plasma membrane ATPase OS=Medicago truncatula GN=MTR_2g449840 PE=3 SV=1	12.07087486	13	81	4	0	903	98.955	5.73	1.037	304.1937511	13	41649229.78	NA	NA	64918116.57	87616703.94	90271595.19	32229058.1	NA	26492522.48	NA	29550273.31	NA	NA	NA	NA	9154490.408	12500643.3	11640044.64
A0A072V9W1	Purple acid phosphatase OS=Medicago truncatula GN=MTR_3g074960 PE=3 SV=1	15.38461538	9	101	5	0	455	51.627	6.87	2.162	303.8975962	9	NA	NA	32341987.26	NA	NA	31329553.62	46553083.92	71000000	51925344.06	NA	NA	NA	NA	43875404.07	NA	109853884.9	90004631.75	111188486.1
G7JBC0	Protein transporter Sec23-like protein OS=Medicago truncatula GN=MTR_3g084740 PE=4 SV=1	25.03242542	12	79	10	1	771	84.935	6.15	0.978	303.2417378	12	NA	NA	28299238.86	48983669.77	68146325.29	79651407.52	23276541.96	29000000	28611924.28	29453791.74	36586052.67	56665247.49	NA	NA	19875998.74	28771255.57	28751479.59	20847841.15
G7KUM3	Prolyl-tRNA synthetase family protein OS=Medicago truncatula GN=MTR_7g110660 PE=3 SV=2	34.25324675	15	77	15	1	616	69.54	6.42	1.907	303.1118412	15	NA	NA	NA	48983669.77	41374554.64	36108638.07	42972077.47	27000000	49805942.27	21206730.06	59100546.62	62961386.11	102526724.3	57281777.54	41408330.7	61465864.16	61253152.16	67755483.75
G7KFC7	Coproporphyrinogen III oxidase OS=Medicago truncatula GN=MTR_5g098800 PE=4 SV=1	33.33333333	12	84	12	1	399	44.942	7.53	2.282	302.7002175	12	91873300.98	NA	90961839.19	56065646.13	48675946.63	47790844.51	37600567.79	49000000	51925344.06	NA	14071558.72	45122326.71	74196971.51	NA	74534995.27	57542511.13	52502701.85	55594243.07
G7JZK0	Asparagine synthetase [glutamine-hydrolyzing] protein OS=Medicago truncatula GN=MTR_5g071360 PE=4 SV=1	29.28082192	16	89	16	1	584	65.815	6.39	1.861	301.26993	16	3429936.57	33722186.32	49523668	82623057.45	68146325.29	58411032.18	37600567.79	47000000	45567138.67	NA	35178896.8	NA	NA	NA	NA	17001196.47	12500643.3	16678272.92
Q43557	Unidentified OS=Medicago sativa PE=2 SV=1	20	8	79	6	1	375	40.617	7.37	1.424	301.1349375	8	165371941.8	219705153.3	227404598	112131292.3	107087082.6	111511970.5	17188830.99	21000000	20134317.09	NA	NA	57714603.93	134903584.6	134063734.7	26501331.65	23540118.19	21251093.61	33009081.83
A0A072UJ10	Cytoplasmic ribosomal protein S13 OS=Medicago truncatula GN=MTR_4g024265 PE=4 SV=1	16.62468514	9	86	2	1	397	42.891	8.7	5.494	300.9846921	9	NA	NA	NA	27737740.72	35046681.58	25488450.41	3760056.779	NA	NA	NA	NA	NA	125460333.6	106032226.5	NA	8108262.932	NA	NA
G7I9F7	Importin subunit alpha OS=Medicago truncatula GN=MTR_1g083810 PE=3 SV=1	23.82739212	10	75	5	1	533	59.025	5.31	1.929	300.8713785	10	NA	14817324.29	NA	8262305.745	25798251.72	19647347.19	11638270.98	13000000	25432821.58	NA	7317210.534	NA	NA	NA	NA	15693412.13	21251093.61	3822104.211
Q9XF99	Skp1 (Fragment) OS=Medicago sativa GN=SKP1 PE=2 SV=1	70.58823529	11	78	4	1	153	17.33	4.65	19.309	300.498906	11	238870582.5	112407287.7	80854968.16	59016469.61	46728908.77	148682627.4	34019561.33	29000000	25432821.58	4005715.677	49250455.52	NA	37773003.68	NA	84472994.63	9808382.58	7875405.278	36483722.02
A0A072UNG4	Calcium-binding EF-hand protein OS=Medicago truncatula GN=MTR_4g075610 PE=4 SV=1	35.73333333	15	92	11	1	375	40.613	4.94	11.328	300.0027255	15	10412307.44	33211244.1	NA	57836140.22	37967238.37	58411032.18	71620129.11	60000000	23313419.78	76579858.53	53471923.13	69257524.72	NA	NA	29813998.11	82390413.67	42502187.22	99027245.48
G7IT49	Carboxypeptidase OS=Medicago truncatula GN=MTR_2g062990 PE=3 SV=1	11.205074	5	103	2	0	473	53.982	5.86	0.711	299.961022	5	73498640.78	31678417.45	NA	76721410.49	NA	69031219.85	44762580.7	55000000	64641754.86	NA	NA	NA	NA	NA	122568658.9	64081432.85	52502701.85	39958362.21
A0A072V8I1	Alpha-1,4-glucan-protein synthase [UDP-forming]-like protein OS=Medicago truncatula GN=MTR_2g461970 PE=4 SV=1	41.50417827	13	98	8	1	359	40.998	5.96	3.299	299.496973	13	NA	17882977.59	NA	47803340.38	58411135.96	NA	103849187.2	110000000	87955174.64	NA	436218320.3	NA	NA	NA	34782997.79	77159276.29	63753280.82	78179404.32
A0A072VL94	Glutathione reductase OS=Medicago truncatula GN=MTR_1g070505 PE=3 SV=1	27.84810127	12	87	12	1	553	59.402	7.27	1.154	298.8162034	12	NA	71531910.37	60641226.12	42491858.12	73013919.95	58411032.18	17725981.96	48000000	42388035.97	9425213.358	NA	76603019.76	99828652.58	96282136.72	54658996.53	47080236.38	45002315.87	19110521.06
A0A072UGQ1	Coatomer subunit beta OS=Medicago truncatula GN=MTR_4g008250 PE=4 SV=1	29.96845426	21	87	21	1	951	105.954	5.87	1.087	298.7036494	21	NA	6642248.82	106122145.7	27737740.72	10221948.79	41418731.91	53715096.84	50000000	41328335.07	106033650.3	59100546.62	NA	NA	NA	NA	24847902.53	26251350.93	29534441.63
I3SM57	Uncharacterized protein OS=Medicago truncatula PE=2 SV=1	56.07476636	11	86	2	1	214	23.647	7.83	4.78	297.4426556	11	12249773.46	NA	11117558.12	NA	13629265.06	4885286.328	17546931.63	12000000	10597008.99	NA	NA	14690990.09	NA	NA	NA	14385627.78	20001029.28	14593488.81
I3S4Z9	Uncharacterized protein OS=Medicago truncatula PE=2 SV=1	40	11	70	1	1	330	34.849	8.63	2.039	295.542156	11	NA	NA	NA	NA	NA	NA	NA	9500000	5722384.856	NA	NA	NA	NA	NA	NA	13077843.44	9750501.773	NA
B7FMP6	Nucleoside diphosphate kinase OS=Medicago truncatula GN=MTR_4g104030 PE=2 SV=1	26.52173913	8	97	5	1	230	25.543	8.57	3.833	295.4654032	8	NA	NA	18697711.39	27147576.02	15576302.92	NA	17905032.28	34000000	22253718.88	88361375.23	70357793.6	NA	NA	NA	NA	34002392.94	28751479.59	26059801.44
G7LAD1	Aspartate aminotransferase OS=Medicago truncatula GN=MTR_8g091280 PE=3 SV=2	38.52631579	14	77	14	1	475	51.307	7.69	2.371	294.6529399	14	NA	NA	NA	NA	NA	NA	34019561.33	250000000	33910428.78	NA	56286234.88	NA	NA	36562836.73	NA	44464667.69	312516082.5	330090818.3
A0A072UQW2	31 kDa ribonucleoprotein OS=Medicago truncatula GN=MTR_4g104470 PE=4 SV=1	18.66666667	5	91	5	1	300	33.511	5.05	1.31	294.1658959	5	97998187.71	107297865.5	343633614.7	88524704.41	199571381.2	175233096.5	250670451.9	310000000	275522233.8	241521092.3	99908066.92	55615891.06	76895043.2	88969569.37	248449984.2	287712555.7	237512222.7	295344416.3
G7JPD1	Protein disulfide-isomerase OS=Medicago truncatula GN=MTR_4g059450 PE=3 SV=1	35.16295026	19	92	17	1	583	65.072	4.77	2.932	294.1244977	19	19599637.54	NA	NA	106229645.3	46728908.77	74341313.68	66248619.43	100000000	89014875.54	NA	NA	NA	NA	268127469.3	53002663.3	96776041.46	83754310.1	104239205.8
G7J6M6	Ubiquitin carboxyl-terminal hydrolase-like protein OS=Medicago truncatula GN=MTR_3g079840 PE=3 SV=2	26.27345845	27	89	7	1	1119	131.364	5.73	1.268	293.6523207	27	NA	NA	NA	33049222.98	28718808.51	30798544.24	NA	13000000	12716410.79	NA	NA	NA	NA	NA	NA	14385627.78	21251093.61	19110521.06
G7I8R4	60S ribosomal protein L18-3 OS=Medicago truncatula GN=MTR_1g083460 PE=4 SV=1	41.71122995	9	97	5	1	187	20.807	11.39	4.995	292.7396506	9	NA	9707902.122	NA	48393505.08	68146325.29	4779084.451	98477677.53	110000000	86895473.74	NA	32364585.05	31480693.05	NA	NA	7784766.172	65389217.2	67503473.81	71230123.94
G7JCQ0	GDP dissociation inhibitor OS=Medicago truncatula GN=MTR_4g093980 PE=4 SV=1	22.92134831	8	74	3	1	445	49.413	5.27	1.626	292.6596332	8	NA	NA	NA	7081976.353	13629265.06	18585328.42	66248619.43	32000000	26492522.48	NA	NA	NA	NA	NA	NA	31386824.25	33751736.91	29534441.63
G7LJG8	Histone H2A OS=Medicago truncatula GN=MTR_8g086640 PE=2 SV=1	38.66666667	6	81	4	1	150	15.968	10.77	3.924	292.1746188	6	34299365.7	31167475.23	NA	NA	8274910.928	35577628.69	76991638.8	140000000	76298464.75	NA	NA	NA	NA	NA	NA	77159276.29	80004117.11	41695682.31
B7FK91	Putative uncharacterized protein OS=Medicago truncatula PE=2 SV=1	59.42028986	11	83	3	1	207	23.201	5.68	6.743	291.4804013	11	NA	NA	NA	3009839.95	NA	NA	NA	6700000	7311936.205	NA	NA	NA	NA	NA	NA	32694608.6	6750347.381	5211960.288
G7I515	Phenylalanine ammonia-lyase OS=Medicago truncatula GN=MTR_1g094780 PE=3 SV=1	26.31578947	16	82	11	1	722	78.501	6.15	1.581	291.4645677	16	NA	NA	NA	106229645.3	136292650.6	132752345.9	35810064.56	34000000	40268634.17	NA	85836508.19	NA	NA	NA	124224992.1	69312570.23	70003602.47	76442084.23
G7IQ90	Animal HSPA9 nucleotide-binding domain protein OS=Medicago truncatula GN=MTR_2g040160 PE=3 SV=1	2.664890073	5	81	2	1	1501	169.542	5.92	0.289	291.1912324	5	NA	NA	NA	94426351.37	97351893.27	90271595.19	114592206.6	140000000	NA	NA	29550273.31	NA	NA	NA	NA	95468257.12	162508362.9	99027245.48
Q9SP10	Glycine-rich RNA binding protein (Fragment) OS=Medicago sativa GN=GRP1 PE=2 SV=1	56.19047619	5	80	1	1	105	10.778	4.72	2.981	290.6580822	5	214371035.6	224814575.4	156656500.8	135737880.1	121689866.6	122132158.2	53715096.84	200000000	211940179.9	NA	NA	NA	NA	NA	NA	183089808.1	150007719.6	154621488.6
A0A072UWC3	Proliferating cell nuclear antigen OS=Medicago truncatula GN=MTR_3g462130 PE=3 SV=1	68.79699248	17	90	17	1	266	29.478	4.73	12.689	290.5169628	17	79623527.51	NA	75801532.65	76721410.49	73013919.95	NA	55505600.06	42000000	49805942.27	50660521.8	40807520.29	55615891.06	175374659.9	134063734.7	162320656.4	111161669.2	107505532.4	112925806.2
G7LCC0	26S proteasome regulatory complex component OS=Medicago truncatula GN=MTR_8g106120 PE=4 SV=1	20.87912088	16	77	16	1	1001	108.679	5.29	1.288	290.0720317	16	16537194.18	44962915.09	NA	36590211.16	18983619.19	5841103.218	37600567.79	41000000	54044745.86	NA	130865496.1	NA	NA	NA	19875998.74	48388020.72	47502444.53	34746401.92
G7IT36	Isocitrate dehydrogenase [NADP] OS=Medicago truncatula GN=MTR_2g062840 PE=2 SV=1	17.78846154	8	87	1	1	416	46.654	7.99	0.884	290.037614	8	NA	NA	NA	NA	NA	NA	NA	NA	3285072.788	NA	NA	NA	NA	NA	NA	NA	NA	NA
A0A072TLD0	NADP-dependent alkenal double bond reductase OS=Medicago truncatula GN=MTR_8g009980 PE=4 SV=1	43.02325581	14	79	12	1	344	37.826	6.65	3.786	289.3120693	14	NA	NA	85908403.68	51344328.56	23364454.38	111511970.5	34019561.33	56000000	58283549.46	NA	19700182.21	NA	NA	NA	NA	51003589.41	38751994.23	41695682.31
G7IU18	Subtilisin-like serine protease OS=Medicago truncatula GN=MTR_5g016120 PE=4 SV=1	23.82198953	11	77	7	1	764	81.808	7.78	0.758	289.2210462	11	NA	NA	NA	88524704.41	32612884.24	74341313.68	28648051.65	45000000	44507437.77	35933625.93	15478714.59	35678118.79	NA	NA	NA	117700591	111255725.4	107713846
G7J568	Divalent cation tolerance protein, CutA1 family protein OS=Medicago truncatula GN=MTR_3g100630 PE=2 SV=2	36.81318681	5	74	5	1	182	20.303	8.97	1.448	289.1065445	5	61248867.32	56203643.86	24761834	41901693.42	68146325.29	53100938.34	26857548.42	46000000	33910428.78	141378200.4	80207884.7	115429207.9	72847935.67	NA	84472994.63	56234726.79	53752766.18	62543523.46
G7JK03	Serine/Threonine kinase, plant-type protein, putative OS=Medicago truncatula GN=MTR_4g085480 PE=4 SV=2	31.95652174	12	77	12	1	460	51.179	8.15	1.929	288.6825769	12	25724524.27	199267464.6	151603065.3	37770540.55	43321592.5	74341313.68	41181574.24	47000000	37089531.47	64798341.84	21107338.08	34628762.36	13490358.46	46312926.52	33126664.56	66697001.54	63753280.82	92077965.09
A0A072UTP9	Papain family cysteine protease OS=Medicago truncatula GN=MTR_4g125300 PE=3 SV=1	20.28571429	5	71	1	1	350	38.727	6.61	1.154	287.7481213	5	NA	NA	NA	NA	68146325.29	74341313.68	NA	3800000	9537308.094	NA	NA	NA	NA	NA	NA	27463471.22	26251350.93	22585161.25
G7JLB5	Cytoplasmic ribosomal protein S13 OS=Medicago truncatula GN=MTR_4g102170 PE=2 SV=1	43.70860927	9	81	2	1	151	17.037	10.32	7.377	286.8686173	9	NA	NA	NA	47213175.69	53543541.3	63721126.01	26857548.42	30000000	31791026.98	56551280.15	54879079.01	61912029.67	NA	NA	NA	35310177.29	46252380.2	31271761.73
A0A072U6L4	Glycyl-tRNA synthetase/glycine-tRNA ligase OS=Medicago truncatula GN=MTR_7g406850 PE=4 SV=1	34.54810496	21	89	21	1	686	77.037	6.55	1.104	286.4562584	21	NA	24525226.41	34868705.02	15344282.1	22877694.92	26019459.79	71620129.11	61000000	59343250.36	NA	33771740.93	NA	NA	NA	NA	47080236.38	45002315.87	50382282.79
A0A072V371	Subtilisin-like serine protease OS=Medicago truncatula GN=MTR_3g102810 PE=4 SV=1	26.02377807	15	85	15	1	757	80.599	8.02	0.954	285.8837866	15	116372847.9	97079021.22	NA	88524704.41	87616703.94	90271595.19	39391071.01	64000000	57223848.56	365227017.6	90057975.81	199377722.7	NA	NA	54658996.53	47080236.38	41252122.89	57331563.17
A0A072VCE6	Ketol-acid reductoisomerase OS=Medicago truncatula GN=MTR_2g091205 PE=4 SV=1	16.00688468	8	71	5	1	581	63.287	7.2	1.031	285.7968912	8	NA	NA	NA	5075416.386	NA	NA	12891623.24	14000000	2331341.978	NA	15478714.59	NA	NA	NA	NA	NA	10875559.67	19110521.06
B7FKW8	Uncharacterized protein OS=Medicago truncatula PE=2 SV=1	34.98817967	14	81	13	1	423	47.433	5.11	2.924	285.6344705	14	104123074.4	71531910.37	70748097.14	147541174	48675946.63	127442252	37600567.79	30000000	33910428.78	106033650.3	NA	125922772.2	NA	NA	43064663.93	34002392.94	36251865.57	31271761.73
B7FIM7	Inorganic pyrophosphatase OS=Medicago truncatula GN=MTR_2g010430 PE=2 SV=1	37.93103448	13	82	13	1	290	32.436	6.44	5.19	284.1305211	13	195996375.4	240142841.9	192030549.4	129836233.1	116822271.9	159302815	89525161.39	150000000	101731286.3	111924408.6	32364585.05	188884158.3	229336093.8	182814183.6	117599659.2	103314963.2	97505017.73	93815285.19
G7K2J4	Porin/voltage-dependent anion-selective channel protein OS=Medicago truncatula GN=MTR_5g015580 PE=2 SV=1	53.26086957	14	79	12	1	276	29.46	9.41	3.962	283.5503056	14	NA	NA	NA	28327905.41	19470378.65	29205516.09	23276541.96	46000000	43447736.87	NA	19700182.21	52467821.75	NA	26812746.93	NA	23540118.19	22501157.94	29534441.63
I3SDP0	Uncharacterized protein OS=Medicago truncatula PE=2 SV=1	47.76119403	4	65	4	1	134	13.415	5.22	2.594	283.4603856	4	226620809.1	260580530.6	232458033.5	330492229.8	116822271.9	90271595.19	128916232.4	180000000	116567098.9	NA	NA	157403465.3	229336093.8	243752244.9	96067327.23	156934121.3	162508362.9	173732009.6
G7KAG6	Cytochrome C oxidase, subunit VIb family protein OS=Medicago truncatula GN=MTR_5g064600 PE=2 SV=1	49.72677596	10	79	10	1	183	20.566	4.46	13.678	283.106092	10	306244336.6	194158042.4	358793921.2	94426351.37	87616703.94	106201876.7	60877109.75	150000000	127164107.9	70689100.18	25328805.7	136416336.6	202355376.8	170626571.4	NA	130778434.4	113755854	130299007.2
G7ITE1	Gamma-glutamylhydrolase OS=Medicago truncatula GN=MTR_2g075770 PE=4 SV=1	39.11764706	13	75	10	1	340	38.16	6.44	5.19	283.0808475	13	275619902.9	163501509.4	141496194.3	118032939.2	121689866.6	132752345.9	286480516.5	300000000	243731206.8	NA	NA	NA	NA	NA	NA	20924549.5	33751736.91	36483722.02
G7KMU3	Kunitz type trypsin inhibitor / Alpha-fucosidase OS=Medicago truncatula GN=MTR_6g059680 PE=4 SV=1	42.27272727	8	85	8	1	220	23.778	5.36	6.197	282.6022351	8	32461899.68	47006683.95	29309925.96	182951055.8	214174165.2	207093659.5	179050322.8	280000000	243731206.8	70689100.18	43621832.03	NA	377730036.8	219377020.4	215323319.7	353101772.9	325016725.8	364837220.2
A0A072U120	2-dehydro-3-deoxyphosphooctonate aldolase OS=Medicago truncatula GN=MTR_7g081220 PE=3 SV=1	46.55172414	11	80	11	1	290	31.557	7.43	3.329	282.1537319	11	23887058.25	NA	NA	21245929.06	31152605.85	38232675.61	23276541.96	22000000	24373120.68	NA	10694384.63	NA	NA	29250269.38	29813998.11	40541314.66	47502444.53	31271761.73
A0A072V120	UTP-glucose-1-phosphate uridylyltransferase OS=Medicago truncatula GN=MTR_3g088650 PE=4 SV=1	24.33333333	13	82	13	1	600	66.094	6.62	1.228	282.0585361	13	NA	17882977.59	45986263.14	70819763.53	44781870.9	69031219.85	30438554.87	47000000	27552223.38	58318507.65	19700182.21	125922772.2	22933609.38	NA	24844998.42	49695805.07	48752508.86	46907642.59
Q40333	Chalcone reductase OS=Medicago sativa GN=CHR PE=2 SV=1	52.56410256	15	80	3	0	312	34.957	6.46	4.055	281.9346883	15	NA	NA	NA	NA	NA	NA	26857548.42	31000000	14835812.59	NA	NA	NA	NA	NA	NA	NA	7125366.68	NA
G7IJU0	Peroxidase OS=Medicago truncatula GN=MTR_2g029800 PE=3 SV=1	10.76487252	4	70	2	0	353	38.032	7.58	0.701	281.7882073	4	NA	199267464.6	176870242.9	NA	17036581.32	NA	17905032.28	47000000	66761156.65	NA	NA	NA	NA	21937702.04	NA	143856277.8	175009006.2	69492803.84
B7FI72	Ribosome recycling factor OS=Medicago truncatula GN=MTR_1g072170 PE=2 SV=1	37.78625954	7	66	7	1	262	29.147	9.52	1.712	281.4683161	7	38586786.41	33722186.32	36384735.67	35409881.76	24337973.32	16992300.27	5192459.361	28000000	20134317.09	94252133.58	NA	51418465.32	102526724.3	20718940.81	21532331.97	40541314.66	42502187.22	29534441.63
A0A072VAN8	Hydroxyacylglutathione hydrolase OS=Medicago truncatula GN=MTR_2g072190 PE=4 SV=1	54.03508772	12	76	12	1	285	31.415	8.19	4.484	280.6957452	12	50224071.2	37298781.83	42448858.28	47213175.69	36993719.44	69031219.85	7878214.203	14000000	18014915.29	64798341.84	NA	76603019.76	17537465.99	43875404.07	43064663.93	56234726.79	32501672.58	39958362.21
A0A072V3A8	Catalase OS=Medicago truncatula GN=MTR_3g115370 PE=3 SV=1	33.53658537	13	82	13	1	492	56.663	7.3	1.766	280.4550911	13	55736469.26	61313066.03	75801532.65	70819763.53	53543541.3	69031219.85	93106167.85	66000000	69940259.35	NA	122422560.9	88145940.55	NA	NA	26501331.65	53619158.1	58753023.5	50382282.79
B7FGM7	Ribosomal protein S25 OS=Medicago truncatula GN=MTR_2g086610 PE=2 SV=1	42.99065421	6	67	6	1	107	11.842	10.81	14.199	279.4370744	6	NA	107297865.5	126335887.8	5901646.961	44781870.9	69031219.85	78782142.03	120000000	90074576.44	NA	NA	NA	51263362.13	80438240.8	64596995.9	94160472.77	92504760.41	79916724.42
G7JK45	Monocopper oxidase SKS1-like protein OS=Medicago truncatula GN=MTR_4g101650 PE=4 SV=1	24.40677966	10	71	9	1	590	66.177	8.91	1.783	279.0609305	10	21437103.56	44451972.87	NA	31868893.59	63278730.62	49383872.66	69829625.89	73000000	67820857.55	NA	119608249.1	25184554.44	NA	11821983.88	21532331.97	100699394.5	73753795.46	83391364.61
G7II91	NADH-ubiquinone oxidoreductase 24 kDa subunit, putative OS=Medicago truncatula GN=MTR_2g104110 PE=4 SV=1	37.4501992	8	74	8	1	251	28.005	7.44	4.623	278.6461985	8	73498640.78	61313066.03	106122145.7	36000046.46	46728908.77	51507910.19	23276541.96	42000000	46626839.57	NA	NA	20987128.7	33725896.14	158438959.2	41408330.7	51003589.41	41252122.89	27797121.54
Q45R31	Putative carbon-nitrogen hydrolase family protein (Fragment) OS=Medicago sativa PE=2 SV=1	26.60098522	6	91	1	1	203	21.986	9.61	2.162	278.5820524	6	269495016.2	143063820.7	181923678.4	21836093.75	45268630.37	6903121.985	12533522.6	56000000	NA	NA	61914858.37	25184554.44	175374659.9	170626571.4	59627996.21	24847902.53	51252637.52	69492803.84
Q711Q9	Allene oxide cyclase OS=Medicago truncatula GN=aoc PE=2 SV=1	36.50793651	9	83	7	1	252	27.96	9.23	4.817	278.3916478	9	18374660.2	562036438.6	45986263.14	NA	53543541.3	169923002.7	214860387.3	210000000	201343170.9	NA	NA	NA	688008281.3	609380612.1	993799936.9	120316159.6	125006433	20847841.15
B7FJB1	Peptide methionine sulfoxide reductase family protein OS=Medicago truncatula GN=MTR_5g092680 PE=2 SV=1	34.71698113	12	77	11	1	265	29.356	8.4	4.012	278.264185	12	79623527.51	81750754.7	116229016.7	112131292.3	87616703.94	90271595.19	50134090.38	91000000	82656670.14	64798341.84	88650819.93	102836930.6	256316810.7	109688510.2	77847661.72	47080236.38	66253409.48	69492803.84
Q53X16	Cinnamyl-alcohol dehydrogenase OS=Medicago sativa GN=cad1 PE=2 SV=1	36.21169916	11	72	11	1	359	39.002	7.49	2.775	276.7070804	11	153122168.3	153282665.1	121282452.2	100327998.3	116822271.9	95581689.02	59086606.52	54000000	58283549.46	NA	54879079.01	46171683.14	51263362.13	36562836.73	29813998.11	39233530.32	38751994.23	45170322.5
A0A072VM58	Oligosaccharyltransferase subunit ribophorin II OS=Medicago truncatula GN=MTR_1g069780 PE=4 SV=1	22.49637155	13	77	13	1	689	74.69	7.74	1.384	276.4884808	13	NA	25547110.84	NA	34229552.37	31639365.31	36639647.46	46553083.92	52000000	49805942.27	NA	16885870.46	NA	NA	NA	NA	51003589.41	61253152.16	53856922.98
A0A072UEC5	40S ribosomal S10-like protein OS=Medicago truncatula GN=MTR_5g010025 PE=4 SV=1	27.53623188	7	77	7	1	207	22.903	9.41	2.34	276.4254093	7	NA	18393919.81	NA	50754163.86	48675946.63	69031219.85	358100645.6	280000000	254328215.8	265084125.7	197001822.1	74504306.89	NA	NA	43064663.93	222323338.5	237512222.7	243224813.5
A0A072W2I7	Prolyl oligopeptidase family protein OS=Medicago truncatula GN=MTR_1g115230 PE=4 SV=1	28.91737892	17	80	17	1	702	80.066	6.74	1.36	276.3850024	17	NA	29634648.58	NA	11803293.92	30665846.38	48321853.89	11996371.63	12000000	21194017.99	64798341.84	33771740.93	71356237.59	NA	49969210.2	44720997.16	37925745.97	43752251.54	41695682.31
A2Q5A8	Aldo/keto reductase OS=Medicago truncatula GN=MTR_7g021680 PE=2 SV=1	33.03834808	10	73	7	1	339	37.378	6.14	2.162	275.7148268	10	NA	NA	NA	76721410.49	68146325.29	74341313.68	21486038.73	17000000	28611924.28	NA	53471923.13	NA	NA	NA	72878662.04	48388020.72	57502959.17	52119602.88
A0A072V9I1	Carboxy-terminal TIM barrel domain enolase OS=Medicago truncatula GN=MTR_2g056190 PE=3 SV=1	37.06720978	14	69	14	1	491	52.506	6.29	1.728	271.4429777	14	50836559.87	71531910.37	146549629.8	64918116.57	48675946.63	63721126.01	30438554.87	44000000	40268634.17	176722750.5	28143117.44	136416336.6	175374659.9	121876122.4	81160328.18	71928138.92	48752508.86	45170322.5
G7IUC4	ADP/ATP carrier protein OS=Medicago truncatula GN=MTR_2g098070 PE=3 SV=1	11.87845304	5	96	1	0	362	39.347	9.83	1.154	271.3367269	5	NA	NA	NA	18885270.27	NA	14337253.35	NA	87000000	68880558.45	NA	NA	NA	NA	NA	NA	37925745.97	45002315.87	50382282.79
Q5ZF44	Mitochondrial phosphate translocator OS=Medicago truncatula GN=mpt PE=3 SV=1	35.82887701	13	94	13	1	374	39.616	9.25	1.593	270.9580455	13	NA	229923997.6	60641226.12	265574113.2	257982517.2	276124879.4	196955355.1	160000000	158955134.9	82470616.88	295502733.1	209871287	52612397.98	NA	1126306595	196167651.6	200010292.8	173732009.6
A0A072V0B0	Selenium-binding-like protein OS=Medicago truncatula GN=MTR_3g084410 PE=4 SV=1	44.05737705	19	77	1	1	488	54.214	6.07	4.817	270.6042132	19	NA	NA	NA	NA	NA	NA	NA	18000000	21194017.99	NA	NA	NA	NA	NA	NA	NA	NA	NA
H2EIY6	Spermidine synthase OS=Medicago sativa PE=2 SV=1	35.46511628	9	72	6	1	344	37.847	5.02	3.329	270.5289295	9	NA	NA	NA	31278728.89	25798251.72	30798544.24	17905032.28	54000000	61462652.16	141378200.4	116793937.4	NA	28329752.76	29250269.38	16563332.28	64081432.85	60003087.83	57331563.17
A0A072V6A3	Dihydrolipoamide dehydrogenase OS=Medicago truncatula GN=MTR_2g034580 PE=4 SV=1	22.14765101	9	73	1	1	596	64.003	7.39	1.154	270.4901812	9	NA	NA	NA	NA	876167.0394	NA	NA	5400000	10597008.99	NA	NA	NA	NA	NA	NA	17001196.47	17500900.62	5211960.288
B9V284	Plastid carbamoylphosphate synthetase small subunit 1 OS=Medicago truncatula GN=CPSs1 PE=2 SV=1	33.10185185	11	74	3	1	432	47.361	6.1	2.433	270.1169715	11	NA	NA	NA	NA	2725853.011	NA	23276541.96	31000000	26492522.48	NA	NA	6401074.254	NA	NA	NA	12423951.27	22501157.94	24322481.35
A0A072TRE6	Plasma membrane ATPase OS=Medicago truncatula GN=MTR_8g063880 PE=3 SV=1	9.90516333	10	72	1	1	949	104.295	6.2	0.763	270.0276153	10	79623527.51	97079021.22	131389323.3	76721410.49	111954677.3	90271595.19	13786874.85	NA	31791026.98	47715142.62	NA	NA	NA	NA	19875998.74	34002392.94	NA	31271761.73
Q43555	Chalcone reductase OS=Medicago sativa GN=CHR PE=2 SV=1	56.08974359	15	76	3	1	312	34.899	6.65	3.642	269.3931315	15	NA	NA	NA	NA	NA	NA	26857548.42	31000000	14835812.59	NA	NA	NA	NA	NA	NA	NA	7125366.68	NA
G7ZXL0	Progesterone 5-beta-reductase OS=Medicago truncatula GN=MTR_061s1005 PE=4 SV=1	16.44004944	10	77	4	1	809	91.774	5.39	0.842	269.0768518	10	NA	NA	NA	28918070.11	38453997.84	27081478.56	13786874.85	15000000	14835812.59	100142891.9	28143117.44	65060098.98	NA	NA	NA	7192813.892	8500437.443	8165404.452
G7K2D0	Photosystem I reaction center subunit II OS=Medicago truncatula GN=MTR_5g006130 PE=2 SV=1	37.32057416	8	79	8	1	209	23.034	9.57	5.158	268.9356899	8	NA	NA	46996950.24	9442635.137	NA	13806243.97	13249723.89	65000000	55104446.76	NA	NA	NA	133554548.7	110907271.4	NA	96776041.46	87504503.09	104239205.8
A0A072UVM3	Glutathione S-transferase OS=Medicago truncatula GN=MTR_3g450790 PE=3 SV=1	43.25581395	11	86	11	1	215	24.843	6.32	5.158	268.4381511	11	51449048.55	33722186.32	NA	106229645.3	131425055.9	138062439.7	71620129.11	62000000	73119362.05	88361375.23	102722378.7	104935643.5	36423967.83	NA	21532331.97	69312570.23	76253924.12	76442084.23
A0A072VNH5	Coatomer subunit alpha OS=Medicago truncatula GN=MTR_1g090827 PE=4 SV=1	19.40789474	21	83	7	1	1216	136.186	6.92	0.917	268.1397997	21	NA	NA	NA	NA	73013919.95	NA	15577378.08	18000000	16955214.39	NA	NA	NA	NA	NA	NA	28771255.57	13750707.63	20847841.15
G7INA7	ABA-responsive protein OS=Medicago truncatula GN=MTR_2g035220 PE=2 SV=1	21.65605096	4	70	4	1	157	16.565	5.07	2.162	267.805603	4	379742977.4	398534929.2	606412261.2	177049408.8	150895434.6	164612908.9	16114529.05	30000000	26492522.48	547840526.4	323645850.5	356781187.9	593575772.1	304690306.1	347829977.9	NA	9750501.773	NA
A0A072VF59	CDSP32 protein (Drought-induced stress protein of 32 kDa) OS=Medicago truncatula GN=MTR_1g026125 PE=4 SV=1	28.52348993	9	90	9	1	298	33.68	6.68	4.109	267.226055	9	110247961.2	NA	80854968.16	64918116.57	58411135.96	63721126.01	34019561.33	32000000	30731326.08	NA	30957429.18	19937772.27	95781545.04	70688151.01	87785661.09	52311373.76	51252637.52	45170322.5
G7IS24	Threonine synthase-like protein OS=Medicago truncatula GN=MTR_2g099510 PE=4 SV=1	33.45864662	13	75	10	1	532	58.665	8.19	2.268	266.5243723	13	NA	51094221.69	45480919.59	15344282.1	46242149.3	49914882.04	17546931.63	24000000	24373120.68	106033650.3	NA	69257524.72	NA	NA	NA	15693412.13	15000771.96	16678272.92
Q93WS1	Selenium binding protein OS=Medicago sativa GN=sbp PE=2 SV=1	46.10655738	20	77	2	1	488	54.075	6.09	4.817	266.4888818	20	NA	NA	NA	NA	NA	NA	35810064.56	NA	48746241.37	NA	NA	NA	NA	NA	24844998.42	3400239.294	NA	NA
I3SK73	Perchloric acid soluble translation inhibitor-like protein OS=Medicago truncatula GN=MTR_3g051740 PE=2 SV=1	49.46808511	9	77	9	1	188	19.962	8.82	3.217	265.7768991	9	471616278.3	291237063.6	212244291.4	212459290.6	87616703.94	69031219.85	137868748.5	280000000	254328215.8	200285783.9	154787145.9	188884158.3	NA	NA	53002663.3	392335303.2	375019299	364837220.2
A0A072U412	Glutamyl endopeptidase, putative OS=Medicago truncatula GN=MTR_7g109530 PE=4 SV=1	20.79002079	13	73	13	1	962	106.755	6.04	0.861	265.0211313	13	21437103.56	33211244.1	85908403.68	21836093.75	46728908.77	30267534.86	23276541.96	24000000	32850727.88	NA	NA	NA	44518182.91	47531687.75	NA	30079039.91	30001543.92	26059801.44
Q40310	Chalcone reductase OS=Medicago sativa GN=CHR PE=2 SV=1	49.67948718	13	73	0	1	312	34.881	6.11	3.507	264.7249544	13	NA	NA	NA	NA	NA	NA	NA	NA	NA	NA	NA	NA	NA	NA	NA	NA	NA	NA
G7J950	Eukaryotic translation initiation factor 3 subunit B OS=Medicago truncatula GN=MTR_3g105430 PE=3 SV=2	29.60893855	19	75	19	1	716	82.144	5.12	1.754	264.645231	19	41649229.78	51094221.69	NA	47803340.38	102219487.9	95581689.02	26857548.42	32000000	42388035.97	159050475.4	49250455.52	199377722.7	NA	NA	NA	35310177.29	37501929.9	34746401.92
I3SA84	Thioredoxin M-type protein OS=Medicago truncatula GN=MTR_2g079420 PE=2 SV=1	28.32369942	6	90	5	1	173	19.041	9.16	2.162	264.3656373	6	287869676.4	235033419.8	237511469	82623057.45	29205567.98	138062439.7	48343587.15	68000000	57223848.56	NA	NA	103886287.1	283297527.6	118219838.8	132506658.2	53619158.1	46252380.2	69492803.84
B7FN74	Peptidyl-prolyl cis-trans isomerase OS=Medicago truncatula PE=2 SV=1	56.39534884	8	77	7	1	172	18.592	8.07	3.87	263.912679	8	165371941.8	143063820.7	156656500.8	218360937.5	180101002.5	217713847.2	42972077.47	81000000	70999960.25	NA	36586052.67	69257524.72	132205512.9	86532046.92	66253329.12	91544904.08	78754052.78	81654044.52
G7K1Y1	PfkB family carbohydrate kinase OS=Medicago truncatula GN=MTR_5g079460 PE=3 SV=1	36.01036269	13	77	12	1	386	41.383	5.39	1.943	263.7243021	13	NA	NA	NA	59016469.61	NA	53100938.34	73410632.34	68000000	78417866.55	NA	NA	NA	NA	45094165.3	NA	73235923.26	65003345.15	74704764.13
G7IN02	Plasma membrane ATPase OS=Medicago truncatula GN=MTR_2g036650 PE=3 SV=1	14.71816284	13	68	6	0	958	105.549	6.98	0.764	263.4504862	13	NA	29634648.58	33352674.37	NA	467289.0877	2070936.595	9489667.108	11000000	6358205.396	55962204.31	35178896.8	NA	NA	NA	NA	9546825.712	5250270.185	11813776.65
G7JTZ0	Glyoxysomal malate dehydrogenase OS=Medicago truncatula GN=MTR_4g092690 PE=3 SV=1	37.64044944	9	69	8	1	356	37.288	7.43	1.873	263.4059308	9	189871488.7	81750754.7	90961839.19	22426258.45	25311492.25	21240375.34	15935478.73	25000000	38149232.37	153159717.1	NA	NA	43169147.06	57281777.54	38095664.25	44464667.69	42502187.22	34746401.92
G7KYI4	S-(hydroxymethyl)glutathione dehydrogenase OS=Medicago truncatula GN=MTR_7g099040 PE=3 SV=1	27.10526316	8	78	8	1	380	40.693	6.58	2.899	263.0545834	8	NA	NA	NA	100327998.3	77881514.61	79651407.52	162935793.7	160000000	169552143.9	147268958.7	45028987.9	188884158.3	72847935.67	43875404.07	24844998.42	92852688.43	106255468	104239205.8
G7JAX1	Carbamoylphosphate synthase small subunit OS=Medicago truncatula GN=MTR_3g095490 PE=3 SV=1	33.33333333	11	74	4	0	417	45.907	6.28	2.914	262.6516025	11	NA	168610931.6	NA	224262584.5	116822271.9	244264316.4	30438554.87	53000000	42388035.97	NA	NA	6401074.254	NA	NA	36439331.02	30079039.91	46252380.2	41695682.31
A0A0F6NLL1	ATP synthase subunit b, chloroplastic OS=Medicago hybrida GN=atpF PE=3 SV=1	39.0625	9	73	3	1	192	22.025	7.21	9	262.1705968	9	153122168.3	178829775.9	131389323.3	118032939.2	87616703.94	148682627.4	196955355.1	160000000	77358165.65	94252133.58	68950637.73	61912029.67	242826452.2	207189408.1	57971662.98	121623944	95004889.07	95552605.28
G7KRL3	Calreticulin OS=Medicago truncatula GN=MTR_7g080370 PE=3 SV=1	45.36817102	17	68	15	1	421	49.349	5.88	2.728	261.4500777	17	NA	86860176.88	NA	NA	NA	NA	16114529.05	48000000	54044745.86	34166398.42	59100546.62	8604722.768	NA	NA	NA	48388020.72	57502959.17	60806203.36
G7J2Y6	Peroxidase OS=Medicago truncatula GN=MTR_3g072190 PE=3 SV=1	33.01886792	8	85	6	1	318	34.49	8.85	1.61	261.2864709	8	146997281.6	97079021.22	121282452.2	100327998.3	68146325.29	116822064.4	13965925.18	29000000	25432821.58	NA	9146513.168	82899158.37	NA	11334479.39	31470331.33	24847902.53	21251093.61	26059801.44
A0A072VNE4	Peptidyl-prolyl cis-trans isomerase OS=Medicago truncatula GN=MTR_1g085560 PE=3 SV=1	30.67729084	8	73	8	1	251	26.647	8.24	2.793	260.6163201	8	110247961.2	398534929.2	197083984.9	129836233.1	175233407.9	191163378	232765419.6	200000000	360298305.8	418243842.8	225144939.5	640107425.4	215845735.3	231564632.6	154038990.2	326946086	275014152.6	277971215.4
G7KCQ5	Ubiquitin carboxyl-terminal hydrolase-like protein OS=Medicago truncatula GN=MTR_5g086700 PE=3 SV=1	24.75512021	25	78	6	1	1123	131.923	5.69	1.011	260.4861666	25	NA	NA	NA	28327905.41	NA	NA	5013409.038	31000000	18014915.29	NA	NA	NA	NA	NA	NA	22232333.85	15000771.96	20847841.15
F9W2W4	Type IIA calcium ATPase OS=Medicago truncatula GN=MCA8 PE=2 SV=1	17.20629047	18	75	18	1	1081	118.691	5.4	0.821	260.2444284	18	42874207.12	11240728.77	41438171.18	26557411.32	23851213.85	38763684.99	37600567.79	32000000	25432821.58	64798341.84	15478714.59	59813316.8	16188430.15	NA	NA	20924549.5	22501157.94	24322481.35
G7IT45	Photosystem II reaction center protein H OS=Medicago truncatula GN=MTR_2g062930 PE=3 SV=1	21.00840336	3	61	2	1	119	13.32	5.06	6.197	260.0184639	3	146997281.6	173720353.7	55587790.61	141639527.1	184968597.2	148682627.4	159354787.3	240000000	254328215.8	34755474.26	NA	136416336.6	161884301.5	207189408.1	67909662.35	496958050.7	437522515.4	399583622.1
G7KAG7	Thylakoid lumenal 29 kDa protein OS=Medicago truncatula GN=MTR_5g064610 PE=3 SV=1	34.84419263	11	68	11	1	353	38.879	8.09	1.807	259.9181092	11	61248867.32	97079021.22	70748097.14	24786917.24	25311492.25	20709365.95	8952516.139	16000000	22253718.88	76579858.53	NA	10493564.35	55310469.67	30469030.61	24844998.42	57542511.13	47502444.53	43433002.4
A0A072VGH7	TCP-1/cpn60 chaperonin family protein OS=Medicago truncatula GN=MTR_1g030650 PE=3 SV=1	33.14917127	13	72	5	1	543	58.465	5.41	1.119	259.644506	13	NA	NA	NA	8262305.745	9735189.327	17523309.65	6982962.589	18000000	14835812.59	NA	16885870.46	NA	NA	NA	NA	6931257.023	8375431.01	14072292.78
Q2MGQ2	2-oxo acid dehydrogenase, lipoyl-binding site OS=Medicago truncatula GN=MTR_4g084110 PE=2 SV=1	50.32258065	6	79	6	1	155	17.018	4.81	3.924	259.293138	6	171496828.5	163501509.4	141496194.3	159344467.9	116822271.9	143372533.5	26857548.42	48000000	32850727.88	111924408.6	54879079.01	115429207.9	202355376.8	158438959.2	77847661.72	41849099.01	38751994.23	27797121.54
G7LDG5	Malic enzyme OS=Medicago truncatula GN=MTR_8g009500 PE=3 SV=1	27.70700637	14	77	14	1	628	69.978	5.87	1.228	259.0876651	14	73498640.78	76641332.53	96015274.7	94426351.37	92484298.6	100891782.9	21486038.73	19000000	21194017.99	57729431.82	39400364.41	136416336.6	NA	42656642.85	49689996.84	44464667.69	51252637.52	55594243.07
G7L8F9	Pathogenesis-related protein bet V I family protein OS=Medicago truncatula GN=MTR_8g045570 PE=2 SV=1	25.65789474	4	79	1	0	152	17.355	6.44	1.512	258.6411366	4	300119449.9	296346485.8	257725211	283279054.1	287188085.1	233644128.7	644581162	270000000	105970089.9	NA	NA	NA	94432509.2	65813106.11	49689996.84	24847902.53	21251093.61	17373200.96
A0A072UML8	Glycosyltransferase OS=Medicago truncatula GN=MTR_4g485630 PE=3 SV=1	30.9623431	11	67	11	1	478	53.585	5.87	2.652	257.3891296	11	NA	8175075.47	45986263.14	21836093.75	NA	NA	55505600.06	100000000	96432781.83	NA	NA	NA	NA	NA	NA	47080236.38	55002830.51	31271761.73
G7LEP9	Pyruvate dehydrogenase E1 component subunit alpha OS=Medicago truncatula GN=MTR_8g062670 PE=4 SV=1	36.70886076	16	76	11	1	395	43.524	7.68	9.965	257.0162914	16	16537194.18	61313066.03	36890079.22	25377081.93	16549821.86	NA	15935478.73	24000000	37089531.47	NA	154787145.9	NA	NA	NA	147413657.3	20924549.5	27501415.26	3300908.183
G7K2W1	TCP-1/cpn60 chaperonin family protein OS=Medicago truncatula GN=MTR_5g087560 PE=3 SV=1	30.83778966	15	78	15	1	561	60.205	6.39	1.929	256.6235635	15	NA	14817324.29	44470232.49	25377081.93	53543541.3	53100938.34	32229058.1	51000000	49805942.27	12370592.53	NA	7555366.333	NA	NA	26501331.65	44464667.69	43752251.54	38221042.11
G7J530	Argininosuccinate lyase OS=Medicago truncatula GN=MTR_3g100220 PE=3 SV=2	33.655706	14	69	14	1	517	57.426	6.76	1.703	256.4004557	14	NA	NA	NA	53114822.65	63278730.62	58411032.18	96687174.3	53000000	82656670.14	111924408.6	49250455.52	7135623.759	NA	NA	NA	24847902.53	56252894.84	48644962.69
G7IEX3	Uncharacterized protein OS=Medicago truncatula GN=MTR_1g106940 PE=4 SV=2	35.60126582	19	73	15	1	632	69.461	5.55	1.683	255.9110487	19	40424252.43	32700301.88	NA	4662301.099	15089543.46	13806243.97	14503076.15	17000000	13776111.69	NA	NA	72405594.02	NA	NA	NA	18308980.81	26251350.93	22585161.25
B7FGX7	Transmembrane protein, putative OS=Medicago truncatula GN=MTR_5g007210 PE=2 SV=1	15.33742331	5	77	5	1	163	17.991	10.17	3.924	255.0530467	5	116372847.9	97079021.22	126335887.8	141639527.1	131425055.9	122132158.2	57296103.29	73000000	73119362.05	NA	70357793.6	115429207.9	161884301.5	78000718.35	61284329.44	74543707.6	68753538.14	72967444.04
A0A072USU9	TGB12K interacting protein OS=Medicago truncatula GN=MTR_3g009280 PE=4 SV=1	27.87356322	9	82	9	1	348	37.173	4.59	3.062	255.0508924	9	238870582.5	112407287.7	161709936.3	106229645.3	102219487.9	84961501.35	53715096.84	73000000	54044745.86	141378200.4	54879079.01	115429207.9	134903584.6	134063734.7	112630659.5	70620354.57	68753538.14	78179404.32
G7J514	Aspartyl aminopeptidase-like protein, putative OS=Medicago truncatula GN=MTR_3g088860 PE=3 SV=1	36.51452282	14	75	14	1	482	52.809	6.77	2.639	254.139998	14	85748414.25	107297865.5	50534355.1	70819763.53	77881514.61	44073778.83	35810064.56	23000000	41328335.07	359336259.3	7317210.534	409249009.7	NA	NA	NA	53619158.1	50002573.19	45170322.5
G7JJJ6	Non-specific lipid-transfer protein OS=Medicago truncatula GN=MTR_4g029350 PE=3 SV=1	32.47863248	4	72	2	1	117	11.781	9.07	3.217	253.8621452	4	128622621.4	107297865.5	45986263.14	NA	17523340.79	18054319.04	8594415.494	18000000	NA	NA	NA	NA	NA	NA	NA	NA	13750707.63	12856168.71
G7INT9	Chlorophyll a-b binding protein, chloroplastic OS=Medicago truncatula GN=MTR_2g008610 PE=3 SV=1	27.20306513	5	63	5	1	261	27.658	6.6	3.394	253.5575848	5	128622621.4	91969599.05	NA	407213640.3	379672383.7	371706568.4	82363148.48	100000000	116567098.9	64798341.84	29550273.31	115429207.9	445181829.1	414378816.3	165633322.8	340023929.4	262513509.3	260598014.4
A0A072UQU5	Endo-1,3-1,4-beta-D-glucanase-like protein OS=Medicago truncatula GN=MTR_4g117380 PE=4 SV=1	44.95798319	10	80	10	1	238	25.601	5.83	3.642	253.2955465	10	41649229.78	61313066.03	NA	177049408.8	150895434.6	95581689.02	48343587.15	76000000	68880558.45	53605900.97	60507702.49	36727475.23	45867218.75	24375224.49	72878662.04	49695805.07	31251608.25	31271761.73
G7KWF0	Fungal proteinase A, aspartic proteinase superfamily protein OS=Medicago truncatula GN=MTR_7g111530 PE=3 SV=2	17.02544031	9	69	8	1	511	55.965	6.61	1.683	252.4332914	9	NA	NA	NA	100327998.3	107087082.6	90271595.19	73410632.34	61000000	66761156.65	412353084.4	182930263.4	440729702.7	89036365.81	65813106.11	51346330.07	88929335.4	91254696.08	93815285.19
A0A072UK26	Nutrient reservoir protein, putative OS=Medicago truncatula GN=MTR_4g062570 PE=4 SV=1	41.01123596	13	71	13	1	356	38.353	6.4	2.398	252.4218192	13	NA	NA	NA	64918116.57	40401035.71	23895422.25	51924593.61	55000000	54044745.86	NA	60507702.49	NA	26980716.91	37781597.95	51346330.07	51003589.41	62503216.49	48644962.69
I3S3K3	Peptidyl-prolyl cis-trans isomerase OS=Medicago truncatula GN=MTR_3g463900 PE=2 SV=1	48.27586207	9	69	7	1	203	21.833	9.03	4.275	252.3996668	9	287869676.4	137954398.6	156656500.8	118032939.2	107087082.6	122132158.2	112801703.4	110000000	72059661.15	170831992.1	182930263.4	136416336.6	NA	49969210.2	NA	58850295.48	52502701.85	52119602.88
G7JAP0	Sedoheptulose-1,7-bisphosphatase OS=Medicago truncatula GN=MTR_3g070100 PE=3 SV=1	27.90697674	12	79	12	1	387	41.855	6.87	2.162	252.0539831	12	116372847.9	NA	90961839.19	82623057.45	63278730.62	74341313.68	46553083.92	58000000	42388035.97	NA	32364585.05	146909900.9	NA	80438240.8	61284329.44	71928138.92	70003602.47	72967444.04
I3SSE5	Oxygen-evolving enhancer protein OS=Medicago truncatula GN=MTR_8g005175 PE=2 SV=1	37.93103448	8	75	8	1	232	24.937	9.66	3.281	251.4927869	8	91873300.98	137954398.6	75801532.65	76721410.49	77881514.61	58411032.18	141449755	300000000	222537188.8	51838673.47	37993208.54	68208168.28	161884301.5	81657002.03	87785661.09	392335303.2	250012866	277971215.4
A0A072TXD7	GDSL-like lipase/acylhydrolase OS=Medicago truncatula GN=MTR_7g033165 PE=4 SV=1	25.98425197	11	81	11	1	381	42.661	6.96	3.062	251.381966	11	17149682.85	117516709.9	60641226.12	70819763.53	82749109.28	79651407.52	25067045.19	47000000	41328335.07	37700853.43	NA	104935643.5	NA	NA	76191328.49	60158079.82	53752766.18	55594243.07
G7J6K1	Coatomer subunit gamma OS=Medicago truncatula GN=MTR_3g116480 PE=3 SV=1	25.59188275	18	73	8	1	887	98.554	5.21	0.792	251.13844	18	NA	NA	NA	22426258.45	NA	NA	6982962.589	9900000	18014915.29	NA	NA	NA	NA	NA	NA	31386824.25	20001029.28	19110521.06
G7J5I9	Proteasome subunit beta type OS=Medicago truncatula GN=MTR_3g089040 PE=3 SV=1	38.37638376	8	61	8	1	271	29.092	6.54	5.494	250.9719535	8	NA	NA	NA	38950869.94	30179086.91	NA	98477677.53	120000000	98552183.63	NA	NA	NA	NA	NA	33126664.56	92852688.43	91254696.08	111188486.1
A0A072UQA3	26S proteasome regulatory particle triple-A ATPase protein OS=Medicago truncatula GN=MTR_4g094270 PE=3 SV=1	40.28776978	13	67	12	1	417	47.076	8.76	1.683	250.1372442	13	NA	38831608.48	NA	8262305.745	30179086.91	20178356.57	14144975.5	13000000	23313419.78	5478405.264	9427944.342	NA	NA	NA	NA	14385627.78	18750964.95	7296744.404
G7K7C0	60S ribosomal protein L13a-4 OS=Medicago truncatula GN=MTR_5g083790 PE=3 SV=1	37.37864078	9	90	2	1	206	23.658	10.24	6.943	249.2462293	9	NA	NA	NA	10622964.53	NA	11151197.05	23276541.96	61000000	NA	NA	NA	NA	NA	NA	NA	34002392.94	35001801.24	59068883.27
B7FIG5	Putative uncharacterized protein OS=Medicago truncatula PE=2 SV=1	23.11320755	9	84	9	1	424	46.505	7.72	1.626	248.8687423	9	104123074.4	214595731.1	343633614.7	94426351.37	111954677.3	26019459.79	28648051.65	38000000	39208933.27	100142891.9	22514493.95	75553663.33	296787886	219377020.4	145757324.1	52311373.76	37501929.9	39958362.21
A0A072TUC3	Pathogenesis-related thaumatin family protein OS=Medicago truncatula GN=MTR_8g096900 PE=4 SV=1	24.59677419	5	65	5	1	248	27.212	8.06	1.371	248.7653058	5	545114919.1	562036438.6	656946616.3	23606587.84	20443897.59	19116337.8	13070673.56	32000000	39208933.27	76579858.53	70357793.6	157403465.3	175374659.9	91407091.82	66253329.12	24847902.53	18750964.95	20847841.15
G7L3I4	Phosphomannomutase OS=Medicago truncatula GN=MTR_7g076670 PE=3 SV=2	25.50607287	7	65	7	1	247	27.897	6.23	1.818	248.7539954	7	NA	NA	NA	50754163.86	63278730.62	43011760.06	62667612.98	72000000	66761156.65	129596683.7	18293026.34	157403465.3	84989258.28	NA	130850325	79774844.98	72503731.13	81654044.52
G7J834	Glucose-1-phosphate adenylyltransferase OS=Medicago truncatula GN=MTR_3g082150 PE=3 SV=1	33.26848249	17	80	7	1	514	56.196	6.57	2.001	248.7288921	17	NA	NA	NA	NA	NA	NA	9668717.43	24000000	3920893.327	NA	NA	NA	NA	NA	NA	9023711.974	4875250.886	17025736.94
A0A072U6Q1	Ribulose bisphosphate carboxylase small chain OS=Medicago truncatula GN=MTR_7g007120 PE=3 SV=1	23.75690608	5	108	2	1	181	20.161	8.81	1.371	248.4019593	5	NA	NA	NA	NA	NA	NA	NA	15000000	NA	NA	NA	NA	NA	NA	NA	48388020.72	50002573.19	17373200.96
G7IKV9	Obg-like ATPase 1 OS=Medicago truncatula GN=MTR_2g030370 PE=3 SV=1	36.54822335	13	80	13	1	394	44.332	6.99	2.384	248.3535976	13	12249773.46	21459573.11	21224429.14	64918116.57	58411135.96	41949741.29	34019561.33	49000000	50865643.17	88361375.23	19700182.21	102836930.6	NA	NA	26501331.65	44464667.69	48752508.86	31271761.73
G7ZVC5	Photosystem II CP47 chlorophyll apoprotein OS=Medicago truncatula GN=MTR_023s0031 PE=4 SV=1	4.87804878	3	52	1	1	779	86.945	5.16	0.32	248.2611265	3	NA	NA	NA	NA	NA	NA	NA	NA	NA	NA	NA	NA	NA	NA	NA	NA	NA	NA
A0A072U6Y0	Alpha-1,4-glucan-protein synthase [UDP-forming]-like protein OS=Medicago truncatula GN=MTR_6g015905 PE=4 SV=1	27.37752161	7	83	1	1	347	39.597	6.42	1.783	248.1307156	7	NA	NA	NA	NA	NA	NA	NA	NA	NA	NA	NA	NA	NA	NA	NA	4315688.335	4000205.856	6601816.365
A0A072U201	Elongation factor Tu OS=Medicago truncatula GN=MTR_7g094460 PE=3 SV=1	39.42093541	14	69	11	1	449	48.898	6.87	1.336	247.4883375	14	73498640.78	NA	40932827.63	37770540.55	34073162.64	35577628.69	23276541.96	33000000	29671625.18	NA	NA	NA	NA	NA	NA	14385627.78	26251350.93	13377364.74
G7J4B5	Myo-inositol 1-phosphate synthase OS=Medicago truncatula GN=MTR_3g087590 PE=4 SV=1	37.25490196	15	74	15	1	510	56.546	5.66	2.511	247.1843097	15	79623527.51	8686017.688	111175581.2	76721410.49	97351893.27	100891782.9	28648051.65	44000000	37089531.47	94252133.58	61914858.37	115429207.9	118715154.4	115782316.3	36439331.02	30079039.91	32501672.58	22585161.25
Q4G3U6	Putative defensin 2.1 OS=Medicago sativa GN=Def2.1 PE=3 SV=1	35.61643836	5	67	4	1	73	8.195	6.84	157.489	246.9278698	5	183746602	81750754.7	166763371.8	22426258.45	14116024.52	20709365.95	44762580.7	57000000	40268634.17	23563033.39	90057975.81	NA	NA	NA	NA	54926942.44	31251608.25	53856922.98
B5TXE7	ATP synthase beta subunit (Fragment) OS=Phyllobacterium sp. T1018 GN=atpD PE=4 SV=1	21.14285714	3	72	0	0	175	18.445	6.18	1.61	245.8628454	3	NA	NA	NA	NA	NA	NA	NA	NA	NA	NA	NA	NA	NA	NA	NA	NA	NA	NA
A0A072VE68	Plasma membrane ATPase OS=Medicago truncatula GN=MTR_1g009720 PE=3 SV=1	9.473684211	11	66	3	0	950	104.548	6.2	0.746	244.8242421	11	79623527.51	97079021.22	131389323.3	76721410.49	111954677.3	90271595.19	14861176.79	NA	28611924.28	47715142.62	NA	NA	NA	NA	19875998.74	22232333.85	13750707.63	31271761.73
B7FGY5	Cytochrome b-c1 complex subunit 7 OS=Medicago truncatula GN=MTR_1g011880 PE=2 SV=1	57.37704918	9	65	9	1	122	14.445	9.45	14.199	244.8181129	9	79623527.51	97079021.22	80854968.16	11803293.92	18010100.25	10620187.67	94896671.08	71000000	127164107.9	94252133.58	106943846.3	61912029.67	29678788.6	108469749	29813998.11	61465864.16	52502701.85	112925806.2
B7FH03	Chlorophyll a-b binding protein, chloroplastic OS=Medicago truncatula PE=2 SV=1	20.92198582	7	76	7	1	282	30.793	7.05	5.31	244.0469718	7	116372847.9	112407287.7	NA	141639527.1	111954677.3	143372533.5	196955355.1	190000000	190746161.9	NA	422146761.6	524678217.5	175374659.9	158438959.2	364393310.2	287712555.7	287514795.9	312717617.3
G7IAW9	Leukotriene A-4 hydrolase-like protein OS=Medicago truncatula GN=MTR_1g116230 PE=4 SV=1	33.77265239	17	77	17	1	607	68.643	5.38	2.332	243.9218199	17	NA	56203643.86	33352674.37	18885270.27	NA	38763684.99	25067045.19	57000000	42388035.97	NA	122422560.9	104935643.5	NA	NA	11925599.24	19616765.16	17500900.62	20847841.15
Q7Y0Z0	TPR1 OS=Medicago sativa GN=tpr1 PE=2 SV=1	33.52601156	13	68	2	1	346	39.818	6.73	1.894	243.5793965	13	NA	NA	NA	NA	NA	NA	16830730.34	NA	3602983.058	NA	NA	NA	NA	1828141836	712223288.1	3531017.729	137507076.3	2605980.144
A0A072VHE7	Carboxypeptidase OS=Medicago truncatula GN=MTR_1g050545 PE=3 SV=1	25	9	69	9	1	496	55.142	5.58	1.548	243.4297262	9	19599637.54	NA	NA	19475434.97	24337973.32	NA	35810064.56	43000000	25432821.58	44180687.62	154787145.9	44072970.27	NA	NA	14244465.76	51003589.41	28751479.59	64280843.55
I3SLA9	Uncharacterized protein OS=Medicago truncatula PE=2 SV=1	19.96161228	10	70	10	1	521	56.427	6.67	1.371	243.2414254	10	37361809.06	35765955.18	106122145.7	64918116.57	44295111.44	63721126.01	32229058.1	47000000	42388035.97	47126066.79	NA	97590148.46	NA	NA	NA	44464667.69	51252637.52	39958362.21
G7J5U6	26S proteasome non-ATPase regulatory subunit 3 OS=Medicago truncatula GN=MTR_3g114480 PE=4 SV=1	30	15	72	4	1	490	55.738	8.57	1.766	243.1802614	15	NA	20948630.89	33858017.92	54885316.74	38940757.31	NA	23276541.96	16000000	NA	NA	NA	NA	NA	NA	NA	19616765.16	21251093.61	13203632.73
A0A072TZH9	40S ribosomal protein S23-1 OS=Medicago truncatula GN=MTR_7g061155 PE=4 SV=1	30.19607843	8	70	8	1	255	27.833	8.53	2.162	242.7534025	8	361368317.2	173720353.7	343633614.7	383607052.5	214174165.2	392946943.7	89525161.39	47000000	63582053.96	106033650.3	239216498.2	167897029.6	161884301.5	524067326.4	48033663.62	88929335.4	101255210.7	95552605.28
G7KWI2	Importin subunit alpha OS=Medicago truncatula GN=MTR_7g112350 PE=3 SV=2	24.81203008	9	58	5	1	532	58.755	5.17	1.829	242.4561572	9	NA	NA	NA	NA	NA	NA	11101120.01	13000000	21194017.99	NA	NA	NA	NA	NA	NA	8239041.367	5125263.752	3822104.211
A0A072UET3	60S ribosomal protein L35a-3 OS=Medicago truncatula GN=MTR_5g081705 PE=4 SV=1	35.76642336	9	59	9	1	137	15.83	10.64	9	242.115463	9	12249773.46	NA	NA	48983669.77	68146325.29	44073778.83	196955355.1	210000000	148358125.9	141378200.4	113979625.6	97590148.46	NA	NA	NA	105930531.9	93754824.74	132036327.3
B7FHI6	Putative uncharacterized protein OS=Medicago truncatula PE=2 SV=1	23.09859155	8	77	8	1	355	37.612	4.73	1.994	242.0946028	8	508365598.7	250361686.3	434595453.9	241967525.4	262850111.8	520389195.8	44762580.7	97000000	69940259.35	NA	NA	NA	418201112.2	329065530.6	120912325.7	86313766.7	77503988.45	74704764.13
A0A072V4K2	Prolyl oligopeptidase-like protein OS=Medicago truncatula GN=MTR_3g115030 PE=4 SV=1	24.86263736	15	68	15	1	728	82.129	5.38	0.943	241.9647084	15	46549139.16	41386319.57	85908403.68	64918116.57	63278730.62	74341313.68	30438554.87	26000000	32850727.88	NA	37993208.54	NA	33725896.14	13406373.47	NA	27463471.22	16250836.29	29534441.63
Q2HRK7	Protease-associated PA; Proteinase inhibitor I9, subtilisin propeptide OS=Medicago truncatula GN=MtrDRAFT_AC158501g3v2 PE=4 SV=1	24.70588235	15	62	15	1	765	81.652	7.52	1.26	241.3286617	15	67373754.05	51094221.69	171816807.3	123934586.2	73013919.95	122132158.2	28648051.65	62000000	58283549.46	NA	NA	377768316.6	64753720.59	53625493.87	59627996.21	70620354.57	45002315.87	62543523.46
G7IPG7	UDP-glucose:glycoprotein glucosyltransferase OS=Medicago truncatula GN=MTR_2g006960 PE=4 SV=2	16.00245248	22	68	22	1	1631	184.974	5.9	0.609	240.5507016	22	NA	NA	65694661.63	NA	12655746.12	26550469.17	26857548.42	22000000	31791026.98	NA	35178896.8	13641633.66	NA	NA	NA	30079039.91	35001801.24	59068883.27
Q84PE3	Terpene cyclase/mutase family member OS=Medicago truncatula GN=AMY1 PE=2 SV=1	27.16535433	17	67	17	1	762	87.363	6.42	1.7	240.1295459	17	NA	NA	NA	10032799.83	12655746.12	NA	98477677.53	80000000	77358165.65	NA	NA	NA	NA	NA	NA	11639280.66	11000566.1	11118848.61
G7IAL5	60S ribosomal protein L36 OS=Medicago truncatula GN=MTR_1g100960 PE=3 SV=2	33.04347826	8	76	8	1	115	13.01	11.46	9	240.1186731	8	NA	NA	NA	82623057.45	136292650.6	153992721.2	268575484.2	250000000	222537188.8	NA	154787145.9	167897029.6	NA	NA	147413657.3	222323338.5	225011579.4	243224813.5
G7ID31	Chitinase OS=Medicago truncatula GN=MTR_1g099310 PE=3 SV=1	16.21621622	6	72	6	1	296	31.418	5.15	4.623	239.5835639	6	979981877.1	1021884434	656946616.3	46623010.99	35046681.58	58411032.18	41181574.24	58000000	48746241.37	217958058.9	74579261.21	178390594	202355376.8	170626571.4	67909662.35	34002392.94	28751479.59	39958362.21
A0A072TWV7	NADP-dependent alkenal double bond reductase OS=Medicago truncatula GN=MTR_8g010020 PE=4 SV=1	29.80769231	8	52	5	0	312	34.367	6.54	3.062	239.1998789	8	NA	NA	NA	NA	NA	12213215.82	42972077.47	50000000	34970129.68	NA	NA	NA	NA	NA	33126664.56	36617961.63	15000771.96	10250188.57
B7FH02	Putative uncharacterized protein OS=Medicago truncatula PE=2 SV=1	54.45544554	9	71	3	1	202	22.462	5.72	3.084	238.4546225	9	NA	NA	10612214.57	3422955.237	10221948.79	NA	14324025.82	5200000	3179102.698	8247061.688	NA	NA	NA	NA	NA	6931257.023	9125469.608	4864496.269
G7LEJ1	DnaJ heat shock amino-terminal domain protein OS=Medicago truncatula GN=MTR_8g037810 PE=4 SV=1	31.26843658	7	53	7	1	339	38.114	6.15	1.264	238.2016952	7	67373754.05	102188443.4	NA	40721364.03	NA	69031219.85	34019561.33	34000000	47686540.47	NA	39400364.41	41974257.4	24282645.22	NA	31470331.33	54926942.44	67503473.81	34746401.92
G7IEJ2	Fumarate hydratase OS=Medicago truncatula GN=MTR_1g087900 PE=3 SV=1	20.57026477	9	66	9	1	491	53.253	8.53	0.995	238.0962193	9	177621715.2	148173242.9	171816807.3	76721410.49	53543541.3	34515609.92	23276541.96	46000000	43447736.87	82470616.88	NA	146909900.9	40471075.37	NA	NA	19616765.16	18750964.95	19110521.06
G7IAZ2	2-isopropylmalate synthase OS=Medicago truncatula GN=MTR_1g116500 PE=3 SV=1	33.27759197	14	64	14	1	598	64.984	6.4	1.644	237.7673311	14	NA	16861093.16	NA	28918070.11	27258530.11	41418731.91	12533522.6	17000000	50865643.17	NA	NA	NA	NA	NA	NA	26155686.88	27501415.26	112925806.2
B5BLW2	Carotenoid cleavage dioxygenase OS=Medicago truncatula GN=ccd1 PE=2 SV=1	37.96296296	15	76	15	1	540	60.892	6.79	1.907	237.1871936	15	18987148.87	38831608.48	NA	38950869.94	26771770.65	48852863.28	42972077.47	46000000	51925344.06	NA	23921649.82	230858415.7	NA	NA	24844998.42	31386824.25	42502187.22	45170322.5
G7KEK9	Glucose-1-phosphate adenylyltransferase OS=Medicago truncatula GN=MTR_5g097010 PE=3 SV=1	32.62135922	15	75	5	1	515	56.361	7.12	1.485	237.1317111	15	NA	NA	NA	NA	NA	NA	5729610.329	7800000	12716410.79	NA	NA	NA	NA	NA	NA	NA	NA	NA
G7L0L9	RAB GTPase-like protein A5B OS=Medicago truncatula GN=MTR_7g100020 PE=4 SV=1	56.01851852	11	72	2	1	216	23.858	7.83	4.179	236.9840717	11	NA	NA	NA	12983623.31	NA	NA	6266761.298	NA	NA	NA	NA	NA	NA	NA	NA	5100358.941	7750398.845	7991672.442
G7JNJ7	Enoyl-acyl-carrier reductase OS=Medicago truncatula GN=MTR_4g074950 PE=4 SV=2	27.54491018	11	72	5	1	334	35.778	7.8	3.16	236.8892405	11	67373754.05	56203643.86	75801532.65	NA	NA	NA	19695535.51	NA	402686.3417	NA	NA	NA	80942150.74	120657361.2	29813998.11	40541314.66	38751994.23	3127176.173
G7KVR2	Polygalacturonase inhibitor protein OS=Medicago truncatula GN=MTR_7g023690 PE=4 SV=1	20.36199095	5	65	2	1	221	23.704	7.88	3.125	236.665998	5	379742977.4	291237063.6	262778646.5	NA	NA	NA	NA	NA	NA	117815167	63322014.24	241351980.1	NA	63375583.66	9441099.4	23540118.19	NA	13551096.75
G7JF63	Core histone H2A/H2B/H3/H4 OS=Medicago truncatula GN=MTR_4g097170 PE=3 SV=2	18.6440678	4	76	1	1	177	20.533	11.63	2.384	236.4816284	4	NA	NA	NA	230164231.5	53543541.3	1858532842	322290581	340000000	275522233.8	NA	88650819.93	NA	NA	NA	51346330.07	392335303.2	425021872.2	151146848.4
Q9FY14	Probable aquaporin TIP-type OS=Medicago truncatula GN=AQP1 PE=1 SV=1	6.8	1	56	1	1	250	25.377	6.01	3.642	236.4493744	1	73498640.78	91969599.05	60641226.12	177049408.8	102219487.9	100891782.9	393910710.1	390000000	360298305.8	824706168.8	1829302634	692575247.2	NA	19500179.59	107661659.8	510035894.1	587530235	608062033.6
B7FH57	Putative uncharacterized protein OS=Medicago truncatula PE=2 SV=1	50.6097561	7	90	7	1	164	18.676	10.49	4.623	236.2975217	7	116372847.9	91969599.05	80854968.16	182951055.8	253114922.5	185853284.2	121754219.5	110000000	148358125.9	276865642.4	182930263.4	283326237.5	128158405.3	NA	79503994.95	196167651.6	212510936.1	208478411.5
G7IC27	Elongation factor 1-alpha OS=Medicago truncatula GN=MTR_1g101870 PE=3 SV=2	5.606407323	6	89	1	1	874	97.473	7.05	0.259	235.9158332	6	367493203.9	301455908	758015326.5	472131756.9	267717706.5	334535911.6	572961032.9	750000000	582835494.6	NA	64729170.11	73454950.46	NA	390003591.8	198759987.4	379257459.7	437522515.4	503822827.9
B7FH51	60S ribosomal protein L27 OS=Medicago truncatula GN=MTR_2g006170 PE=2 SV=1	48.88888889	9	75	9	1	135	15.644	10.33	5.31	235.6933106	9	NA	NA	NA	20065599.67	24337973.32	180543190.4	268575484.2	250000000	190746161.9	459479151.2	NA	NA	22933609.38	9140709.182	NA	143856277.8	81254181.44	171994689.5
G7JSU6	Prohibitin complex protein OS=Medicago truncatula GN=MTR_4g078200 PE=4 SV=1	32.08191126	8	72	2	1	293	32.34	9.32	2.981	235.5526479	8	NA	NA	NA	NA	NA	NA	50134090.38	58000000	59343250.36	NA	NA	NA	NA	NA	NA	75851491.95	73753795.46	57331563.17
B7FKU9	Cytoplasmic C-1-tetrahydrofolate synthase OS=Medicago truncatula GN=MTR_7g108580 PE=2 SV=1	41.63822526	11	70	11	1	293	31.472	7.53	2.455	235.401009	11	NA	NA	28299238.86	59016469.61	53543541.3	44073778.83	48343587.15	43000000	47686540.47	35344550.09	23921649.82	NA	NA	NA	NA	53619158.1	50002573.19	59068883.27
G7L647	Core histone H2A/H2B/H3/H4 OS=Medicago truncatula GN=MTR_7g013610 PE=3 SV=1	14.04255319	4	76	1	1	235	26.676	11.03	1.818	235.0433697	4	NA	NA	NA	NA	326128842.4	249574410.2	304385548.7	530000000	476865404.7	NA	281431174.4	NA	NA	NA	77847661.72	706203545.7	775039884.5	173732009.6
Q1SKS5	SAM (And some other nucleotide) binding motif OS=Medicago truncatula GN=MtrDRAFT_AC140551g25v2 PE=4 SV=1	22.40437158	18	70	18	1	1098	121.574	5.8	0.844	234.4203823	18	NA	NA	20719085.59	14754117.4	63278730.62	NA	21486038.73	20000000	31791026.98	NA	68950637.73	NA	NA	NA	13581932.47	26155686.88	41252122.89	24322481.35
A0A072TI08	Rhamnose biosynthetic-like enzyme OS=Medicago truncatula GN=MTR_0034s0060 PE=4 SV=1	26.06516291	17	75	7	1	798	89.867	7.8	1.009	234.168045	17	NA	NA	NA	NA	27745289.58	NA	12891623.24	6400000	10597008.99	NA	NA	NA	NA	NA	NA	9677604.146	9625495.34	6080620.336
G7JC76	Neutral alpha-glucosidase OS=Medicago truncatula GN=MTR_3g096870 PE=3 SV=1	19.40789474	16	74	16	1	912	103.655	6.19	0.988	233.845541	16	59411401.3	35765955.18	141496194.3	20655764.36	19957138.12	32391572.39	19695535.51	20000000	32850727.88	45947915.12	33771740.93	NA	94432509.2	80438240.8	NA	24847902.53	27501415.26	22585161.25
A0A072TKQ3	Glycosyltransferase OS=Medicago truncatula GN=MTR_8g009840 PE=3 SV=1	21.53558052	9	74	2	1	534	59.049	6.48	0.995	232.8390043	9	NA	NA	NA	50163999.17	NA	NA	85944154.94	3400000	101731286.3	NA	47843299.65	NA	NA	NA	39751997.47	77159276.29	81254181.44	NA
A0A072USI0	Fumarylacetoacetate hydrolase family protein OS=Medicago truncatula GN=MTR_4g120230 PE=4 SV=1	16.96428571	4	73	4	1	224	23.94	7.49	0.624	232.7306842	4	263370129.5	189048620.3	207190855.9	253770819.3	238512138.5	196473471.9	44762580.7	47000000	43447736.87	765798585.3	337717409.3	356781187.9	350749319.9	195001795.9	182196655.1	58850295.48	37501929.9	38221042.11
G7ILW0	Serine hydroxymethyltransferase OS=Medicago truncatula GN=MTR_2g018290 PE=3 SV=1	29.83114447	13	74	13	1	533	57.627	7.47	1.966	232.1966258	13	110247961.2	76641332.53	80854968.16	27737740.72	18496859.72	16461290.89	42972077.47	54000000	42388035.97	64798341.84	123829716.7	NA	16188430.15	35344075.5	31470331.33	57542511.13	52502701.85	53856922.98
Q1SN32	Pyruvate kinase OS=Medicago truncatula GN=MTR_1g061630 PE=3 SV=1	35.9168242	16	71	7	1	529	57.704	6.61	1.766	231.9262711	16	44099184.47	4956139.504	70748097.14	31278728.89	33586403.18	26550469.17	10743019.37	39000000	46626839.57	200285783.9	63322014.24	17839059.4	71498899.82	NA	31470331.33	37925745.97	35001801.24	27797121.54
G7KXJ9	Ribosomal L22e family protein OS=Medicago truncatula GN=MTR_7g112770 PE=2 SV=1	44.35483871	8	67	3	1	124	13.96	9.55	6.017	231.2406423	8	NA	NA	NA	NA	NA	NA	NA	47000000	39208933.27	NA	NA	NA	NA	NA	NA	40541314.66	28751479.59	55594243.07
A0A072V1G6	Ribulose-phosphate 3-epimerase OS=Medicago truncatula GN=MTR_4g108800 PE=4 SV=1	29.89323843	5	54	5	1	281	29.996	8.16	1.512	231.0866661	5	23274569.58	61313066.03	12633588.78	21245929.06	41861314.1	47790844.51	73410632.34	65000000	65701455.76	NA	NA	NA	NA	25593985.71	69565995.58	92852688.43	105005403.7	81654044.52
A0A072TUY6	6-phosphogluconate dehydrogenase NAD-binding domain protein OS=Medicago truncatula GN=MTR_8g102470 PE=4 SV=1	34.63855422	8	63	8	1	332	35.018	8.79	2.162	230.7587872	8	336868770.2	255471108.4	353740485.7	177049408.8	204438975.9	169923002.7	28648051.65	34000000	40268634.17	NA	112572469.8	367274752.3	229336093.8	329065530.6	397519974.7	83698198.01	73753795.46	79916724.42
A0A072UTH7	Non-specific lipid-transfer protein (Fragment) OS=Medicago truncatula GN=MTR_4g428370 PE=3 SV=1	15.60693642	4	74	2	1	173	18.273	9.69	1.154	230.1119175	4	4042425243	3372218632	3436336147	885247044.1	730139199.5	849615013.5	170097806.6	860000000	678208575.5	NA	NA	NA	10792286765	23156463262	NA	1569341213	1500077196	1407229278
G7KQ56	TCP-1/cpn60 chaperonin family protein OS=Medicago truncatula GN=MTR_6g032870 PE=3 SV=2	24.07407407	12	69	4	1	540	58.172	5.4	0.957	230.0376339	12	NA	NA	NA	21836093.75	NA	27612487.94	NA	20000000	16955214.39	NA	16885870.46	NA	NA	NA	NA	4838802.072	8875456.742	10423920.58
G7IKM6	Beta-amylase OS=Medicago truncatula GN=MTR_2g089030 PE=3 SV=2	3.559322034	2	74	1	1	590	67.506	6.43	0.245	229.522019	2	NA	NA	NA	253770819.3	467289087.7	307985442.4	608771097.5	790000000	858357728.4	1767227505	4221467616	1049356435	NA	134063734.7	414083307	496958050.7	525027018.5	503822827.9
B7FFC0	Putative uncharacterized protein OS=Medicago truncatula PE=2 SV=1	50.83333333	8	75	8	1	120	13.719	11.59	9	229.3023505	8	25724524.27	NA	25267177.55	46623010.99	87616703.94	29205516.09	250670451.9	290000000	243731206.8	NA	116793937.4	NA	NA	NA	72878662.04	235401181.9	105005403.7	277971215.4
G7KHY6	ATP-dependent 6-phosphofructokinase OS=Medicago truncatula GN=PFK PE=3 SV=1	26.13861386	12	71	8	1	505	55.176	6.11	1.285	229.1733999	12	NA	NA	NA	23016423.15	42348073.57	NA	11280170.34	16000000	18014915.29	32399170.92	15478714.59	28332623.75	NA	NA	38095664.25	41849099.01	7750398.845	24322481.35
G7J7L8	RNA-binding KH domain protein OS=Medicago truncatula GN=MTR_3g104270 PE=4 SV=2	18.01652893	9	65	9	1	605	63.146	5.73	1.994	229.1209862	9	79623527.51	66422488.2	26783208.2	NA	33586403.18	19116337.8	13070673.56	25000000	23313419.78	70689100.18	NA	53517178.19	26980716.91	17062657.14	21532331.97	35310177.29	25001286.6	27797121.54
G7J2W4	Myosin heavy chain-like protein OS=Medicago truncatula GN=MTR_3g109330 PE=2 SV=1	30.29612756	14	66	14	1	439	49.468	9.41	1.728	228.8102987	14	9187330.098	NA	55587790.61	16524611.49	14602783.99	9558168.902	30438554.87	49000000	54044745.86	NA	29550273.31	NA	NA	NA	NA	14385627.78	18750964.95	33009081.83
G7IM81	Peroxidase OS=Medicago truncatula GN=MTR_2g084010 PE=3 SV=1	27.04402516	6	72	2	1	318	34.356	8.69	1.462	228.0927685	6	97998187.71	66422488.2	NA	14754117.4	18496859.72	16992300.27	94896671.08	81000000	94313380.04	NA	NA	NA	NA	NA	NA	1438562.778	NA	45170322.5
A0A072VAU0	Rhamnose biosynthetic-like enzyme OS=Medicago truncatula GN=MTR_2g073240 PE=4 SV=1	30.20527859	17	75	7	1	682	76.723	6.77	1.346	227.7751422	17	NA	NA	60641226.12	NA	16063062.39	37170656.84	15935478.73	15000000	31791026.98	54194976.81	42214676.16	NA	NA	NA	NA	27463471.22	42502187.22	22585161.25
A0A072V987	Class I glutamine amidotransferase superfamily protein OS=Medicago truncatula GN=MTR_2g078060 PE=4 SV=1	22.95454545	10	69	10	1	440	46.839	7.23	2.162	226.891839	10	NA	NA	19708398.49	100327998.3	97351893.27	90271595.19	98477677.53	100000000	92193978.24	43002535.95	71764949.47	NA	NA	NA	33126664.56	52311373.76	55002830.51	50382282.79
A0A072VM16	Prohibitin complex protein OS=Medicago truncatula GN=MTR_2g090760 PE=4 SV=1	43.55400697	10	68	4	1	287	31.389	9.64	2.775	226.7584847	10	NA	NA	NA	NA	2920556.798	NA	10026818.08	34000000	31791026.98	NA	NA	NA	NA	NA	NA	18308980.81	17500900.62	16678272.92
A0A072UDZ0	Neutral alpha-glucosidase OS=Medicago truncatula GN=MTR_5g026610 PE=3 SV=1	15.39162113	14	65	14	1	1098	123.418	6.16	0.616	226.6135458	14	NA	NA	NA	25967246.63	53543541.3	38232675.61	10026818.08	18000000	15895513.49	106033650.3	64729170.11	40924900.97	18886501.84	NA	54658996.53	56234726.79	55002830.51	33009081.83
G7L9M1	Damaged DNA-binding protein 1A OS=Medicago truncatula GN=MTR_8g089380 PE=4 SV=2	20.38567493	17	66	17	1	1089	121.498	5.29	0.913	226.2595057	17	28786967.64	14306382.07	27793895.31	NA	14602783.99	NA	16472629.7	19000000	20134317.09	34166398.42	26735961.57	NA	11331901.1	NA	NA	14385627.78	18750964.95	19110521.06
A0A072VAK2	Chlorophyll a-b binding protein, chloroplastic OS=Medicago truncatula GN=MTR_2g081090 PE=3 SV=1	19.83122363	5	74	5	1	237	25.834	5.08	3.642	226.255353	5	NA	16861093.16	65694661.63	94426351.37	121689866.6	84961501.35	46553083.92	110000000	137761116.9	153159717.1	135086963.7	178390594	148393943	219377020.4	137475657.9	248479025.3	120006175.7	260598014.4
A0A072UWJ0	Nudix hydrolase-like protein OS=Medicago truncatula GN=MTR_3g437740 PE=4 SV=1	24.67191601	17	59	17	1	762	85.701	5.14	1.239	226.1687999	17	NA	NA	NA	22426258.45	7301391.995	37170656.84	28648051.65	36000000	38149232.37	64798341.84	22514493.95	49319752.45	NA	NA	NA	47080236.38	47502444.53	27797121.54
G7JQG4	Proteasome subunit beta type OS=Medicago truncatula GN=MTR_4g060540 PE=2 SV=2	37.93103448	7	66	2	1	232	26.27	7.05	2.162	226.0918549	7	NA	17882977.59	NA	NA	NA	NA	NA	13000000	14835812.59	30042867.58	NA	NA	NA	NA	NA	NA	33751736.91	22585161.25
G7JYS0	Phospholipase D OS=Medicago truncatula GN=MTR_5g023050 PE=3 SV=2	18.23394495	13	67	13	1	872	98.574	6.98	0.696	225.9783869	13	NA	29634648.58	60641226.12	118032939.2	12655746.12	138062439.7	10922069.69	17000000	22253718.88	45947915.12	50657611.39	157403465.3	NA	NA	34782997.79	39233530.32	20001029.28	36483722.02
A0A072U593	Gamma carbonic anhydrase-like protein OS=Medicago truncatula GN=MTR_8g096820 PE=4 SV=1	35.17786561	8	64	8	1	253	27.791	7.56	2.793	225.0578078	8	97998187.71	NA	80854968.16	76721410.49	116822271.9	90271595.19	48343587.15	74000000	58283549.46	NA	26735961.57	NA	NA	103594704.1	46377330.39	102007178.8	37501929.9	64280843.55
G7LIY4	Lipoxygenase OS=Medicago truncatula GN=MTR_8g018590 PE=3 SV=1	6.561360875	4	70	1	1	823	93.253	5.91	0.25	225.0457411	4	NA	NA	NA	NA	17523340.79	NA	2685754842	890000000	434477368.7	NA	253288057	NA	NA	53625493.87	13085032.5	65389217.2	95004889.07	132036327.3
A0A072V2Z0	ER membrane protein complex subunit-like protein OS=Medicago truncatula GN=MTR_3g110140 PE=4 SV=1	20.85452696	19	62	19	1	983	110.15	6.79	0.947	224.9654851	19	NA	NA	NA	13573788.01	17523340.79	NA	17367881.31	12000000	20134317.09	NA	NA	NA	NA	NA	NA	15693412.13	16250836.29	11118848.61
G7L532	60S acidic ribosomal protein OS=Medicago truncatula GN=MTR_7g118060 PE=3 SV=1	46.90265487	3	54	3	1	113	11.387	4.25	9	224.8835547	3	122497734.6	45984799.52	106122145.7	94426351.37	102219487.9	106201876.7	286480516.5	61000000	211940179.9	NA	NA	NA	16188430.15	60938061.21	15735165.67	98083825.8	31251608.25	85128684.71
B7FH90	Peptidyl-prolyl cis-trans isomerase OS=Medicago truncatula PE=2 SV=1	56.95364238	7	58	7	1	151	16.438	7.94	4.623	224.7105162	7	146997281.6	148173242.9	NA	147541174	116822271.9	127442252	121754219.5	110000000	91134277.34	88361375.23	197001822.1	45122326.71	161884301.5	114563555.1	69565995.58	103314963.2	91254696.08	88603324.9
G7K3S8	20S proteasome beta protein OS=Medicago truncatula GN=MTR_5g006840 PE=4 SV=1	45.32019704	10	74	10	1	203	22.458	6.54	3.833	224.4317417	10	40424252.43	NA	NA	NA	102219487.9	63721126.01	214860387.3	200000000	201343170.9	NA	745792612.1	199377722.7	NA	NA	74534995.27	156934121.3	162508362.9	208478411.5
G7JEN4	3-phosphoshikimate 1-carboxyvinyltransferase OS=Medicago truncatula GN=MTR_4g024620 PE=3 SV=1	22.60536398	11	71	11	1	522	55.71	7.11	1.322	224.19574	11	NA	NA	NA	48393505.08	37480478.91	33984600.54	25067045.19	40000000	34970129.68	NA	46436143.77	39875544.53	NA	NA	NA	69312570.23	57502959.17	46907642.59
G7L1W3	Aldo/keto reductase family oxidoreductase OS=Medicago truncatula GN=MTR_7g115010 PE=4 SV=1	15.40785498	6	67	1	1	331	36.306	5.44	1.291	224.1835184	6	NA	NA	NA	56065646.13	46242149.3	NA	9668717.43	63000000	95373080.94	129596683.7	NA	NA	NA	NA	54658996.53	37925745.97	45002315.87	41695682.31
B7FMX7	60S acidic ribosomal protein OS=Medicago truncatula GN=MTR_0227s0020 PE=2 SV=1	42.47787611	5	65	2	1	113	11.323	4.37	20.544	224.0203149	5	NA	NA	NA	NA	NA	NA	12533522.6	23000000	14835812.59	NA	NA	NA	NA	NA	NA	24847902.53	NA	17199468.95
A0A072TWS3	Cofactor-independent phosphoglycerate mutase OS=Medicago truncatula GN=MTR_7g019260 PE=4 SV=1	31.85483871	13	62	13	1	496	53.082	5.41	1.512	223.6486661	13	NA	61313066.03	80854968.16	20065599.67	31639365.31	44073778.83	19695535.51	19000000	16955214.39	NA	9850091.104	18888415.83	NA	6703186.734	21532331.97	23540118.19	26251350.93	27797121.54
A0A072TZC5	Enoyl-acyl-carrier reductase OS=Medicago truncatula GN=MTR_7g053290 PE=4 SV=1	22.19387755	9	67	3	1	392	41.7	8.9	1.512	223.2243173	9	NA	NA	NA	29508234.8	30179086.91	19647347.19	15577378.08	40000000	33910428.78	NA	NA	NA	NA	NA	NA	45772452.04	32501672.58	34746401.92
A0A072UAU3	Gibberellin receptor GID1, putative OS=Medicago truncatula GN=MTR_6g464280 PE=4 SV=1	28.61538462	9	68	5	1	325	36.558	5.35	1.683	223.0955075	9	4532416.182	22992399.76	24761834	59016469.61	92484298.6	90271595.19	39391071.01	27000000	27552223.38	111924408.6	80207884.7	104935643.5	134903584.6	57281777.54	61284329.44	NA	NA	NA
A0A072UKE3	Papain family cysteine protease OS=Medicago truncatula GN=MTR_4g065077 PE=3 SV=1	13.46153846	4	56	4	1	364	40.668	5.25	0.487	223.008251	4	183746602	214595731.1	227404598	118032939.2	82749109.28	143372533.5	139659251.8	170000000	190746161.9	241521092.3	102722378.7	136416336.6	404710753.7	304690306.1	265013316.5	60158079.82	118756111.3	109451166.1
A0A072VS14	RAD23 UV excision repair family protein OS=Medicago truncatula GN=MTR_1g111090 PE=4 SV=1	29.97481108	8	71	7	1	397	41.676	4.94	4.275	222.9330841	8	NA	112407287.7	43964888.94	88524704.41	39914276.24	74341313.68	28648051.65	75000000	69940259.35	NA	NA	NA	36423967.83	NA	71222328.81	107238316.2	91254696.08	78179404.32
G7K076	ATP-citrate synthase alpha chain protein OS=Medicago truncatula GN=MTR_5g033920 PE=4 SV=1	22.69503546	9	65	4	1	423	46.633	5.72	1.783	222.6870011	9	NA	NA	NA	NA	28718808.51	33453591.16	46553083.92	44000000	38149232.37	NA	97093755.16	NA	NA	NA	NA	40541314.66	47502444.53	60806203.36
G7KE52	Lipid transfer protein OS=Medicago truncatula GN=MTR_5g070360 PE=2 SV=1	14.73684211	3	81	3	1	190	18.785	6.9	2.162	222.2372977	3	3552434304	3576595518	3234198726	1180329392	924842986	1008917829	100268180.8	410000000	445074377.7	883613752.3	211073380.8	1364163366	2158457353	1828141836	331266645.6	575425111.3	525027018.5	555942430.7
B7FJZ6	Delta-aminolevulinic acid dehydratase OS=Medicago truncatula PE=2 SV=1	26.87651332	10	56	10	1	413	45.298	6.28	2.039	221.950139	10	4899909.385	NA	NA	54885316.74	34073162.64	63721126.01	28648051.65	26000000	21194017.99	NA	30957429.18	NA	NA	41437881.63	36439331.02	47080236.38	53752766.18	38221042.11
G7KZZ4	Heat shock cognate 70 kDa protein OS=Medicago truncatula GN=MTR_7g025790 PE=3 SV=1	6.980519481	3	59	1	1	616	68.797	6.95	0.227	221.7767584	3	NA	NA	NA	NA	5354354.13	84961501.35	NA	NA	NA	NA	NA	NA	NA	NA	NA	NA	NA	NA
G7L491	Casein lytic proteinase B3 OS=Medicago truncatula GN=MTR_7g012820 PE=3 SV=2	21.67689162	19	72	8	1	978	110.213	6.68	0.682	221.7549108	19	NA	NA	NA	3954103.464	13629265.06	9027159.519	15219277.44	12000000	3814923.237	NA	46436143.77	NA	NA	NA	NA	NA	2500128.66	8686600.48
A0A072TU53	DUF642 family protein OS=Medicago truncatula GN=MTR_0045s0110 PE=4 SV=1	26.70299728	7	56	7	1	367	40.111	8.54	1.154	221.7237017	7	122497734.6	42919146.22	131389323.3	64918116.57	63278730.62	69031219.85	26857548.42	28000000	32850727.88	NA	60507702.49	167897029.6	NA	NA	NA	32694608.6	32501672.58	16504540.91
G7ISD7	Ribosomal protein L15 OS=Medicago truncatula GN=MTR_2g014220 PE=3 SV=1	29.76190476	6	69	6	1	252	29.656	11.52	1.154	221.3850722	6	NA	NA	NA	106229645.3	NA	84961501.35	268575484.2	320000000	296716251.8	94252133.58	323645850.5	146909900.9	NA	NA	104348993.4	261556868.8	312516082.5	260598014.4
Q45NM5	Putative uncharacterized protein (Fragment) OS=Medicago sativa PE=2 SV=1	37.80487805	6	59	6	1	164	18.286	9.26	2.652	221.3498855	6	128622621.4	97079021.22	126335887.8	118032939.2	136292650.6	153992721.2	59086606.52	69000000	44507437.77	265084125.7	50657611.39	293819801.8	161884301.5	146251346.9	61284329.44	49695805.07	40002058.56	38221042.11
A0A072V9K1	Methylthioribulose-1-phosphate dehydratase OS=Medicago truncatula GN=MTR_2g079110 PE=3 SV=1	30.21032505	14	58	14	1	523	57.155	6.32	2.268	220.6158814	14	NA	NA	NA	12393458.62	14602783.99	12213215.82	23276541.96	38000000	41328335.07	NA	NA	NA	9578154.504	30469030.61	18219665.51	44464667.69	38751994.23	45170322.5
A0A072UKQ3	Lactoylglutathione lyase OS=Medicago truncatula GN=MTR_4g057685 PE=3 SV=1	37.17948718	9	61	9	1	234	26.67	9.01	2.162	220.0077455	9	NA	NA	NA	22426258.45	33586403.18	31860563.01	42972077.47	110000000	93253679.14	117815167	60507702.49	37776831.66	NA	NA	48033663.62	66697001.54	67503473.81	79916724.42
G7LDD8	Tubulin OS=Medicago truncatula GN=MTR_8g107250 PE=3 SV=1	19.05829596	7	68	2	1	446	50.038	4.93	1.089	219.0932822	7	NA	NA	NA	NA	NA	NA	12354472.27	8700000	24373120.68	NA	NA	NA	NA	NA	NA	43156883.35	16250836.29	15462148.86
B7FGK8	Uncharacterized protein OS=Medicago truncatula PE=2 SV=1	53.39805825	9	64	3	1	206	23.077	5.01	1.818	218.8884289	9	28786967.64	NA	NA	36590211.16	28232049.05	26019459.79	15577378.08	20000000	56164147.66	21795805.89	77393572.96	209871287	NA	NA	19875998.74	39233530.32	41252122.89	67755483.75
B7FKP8	Putative uncharacterized protein OS=Medicago truncatula PE=2 SV=1	27.92022792	10	73	10	1	351	39.851	5.19	1.471	218.4531832	10	61248867.32	66422488.2	65694661.63	53704987.34	63278730.62	45666806.98	26857548.42	34000000	34970129.68	182613508.8	295502733.1	188884158.3	60706613.05	57281777.54	56315329.76	26155686.88	25001286.6	29534441.63
G7L1W1	Aldo/keto reductase family oxidoreductase OS=Medicago truncatula GN=MTR_7g114990 PE=4 SV=2	23.64672365	7	64	4	1	351	38.33	5.91	1.043	218.2825935	7	NA	39853492.92	NA	100327998.3	NA	84961501.35	30438554.87	27000000	51925344.06	70689100.18	NA	55615891.06	NA	24375224.49	28157664.88	54926942.44	40002058.56	50382282.79
B7FKA0	Polyketide cyclase/dehydrase and lipid transporter OS=Medicago truncatula GN=MTR_5g035010 PE=2 SV=1	38.46153846	6	58	6	1	156	17.478	5.25	2.875	217.7175779	6	NA	26058053.06	NA	15344282.1	NA	NA	51924593.61	83000000	50865643.17	NA	NA	NA	124111297.8	95063375.49	36439331.02	156934121.3	123756368.7	132036327.3
G7L779	NAD(P)-binding rossmann-fold protein OS=Medicago truncatula GN=MTR_8g087310 PE=4 SV=2	23.28308208	11	67	11	1	597	65.857	8.47	1.054	217.6978073	11	122497734.6	91969599.05	222351162.4	88524704.41	82749109.28	95581689.02	28648051.65	43000000	28611924.28	50660521.8	47843299.65	70306881.15	161884301.5	113344793.9	115943326	44464667.69	40002058.56	41695682.31
B7FJH0	Prohibitin complex protein OS=Medicago truncatula GN=MTR_3g008250 PE=2 SV=1	59.35251799	13	62	13	1	278	30.315	8.88	3.962	217.1612642	13	128622621.4	71531910.37	96015274.7	88524704.41	73013919.95	58411032.18	44762580.7	83000000	80537268.35	NA	NA	NA	NA	48750448.97	71222328.81	104622747.5	103755339.4	102501885.7
G7ZYM1	Ubiquitin OS=Medicago truncatula GN=MTR_076s0003 PE=4 SV=1	23.80952381	3	59	2	1	105	12.037	9.61	1.848	216.6406078	3	208246148.9	158392087.2	171816807.3	944263513.7	681463252.9	796514075.2	141449755	140000000	127164107.9	883613752.3	436218320.3	440729702.7	256316810.7	341253142.8	NA	71928138.92	137507076.3	128561687.1
G7KVH0	Peptidyl-prolyl cis-trans isomerase OS=Medicago truncatula GN=MTR_7g110980 PE=2 SV=2	10.34482759	2	52	2	1	261	28.324	7.71	0.874	216.2087843	2	79623527.51	245252264.1	111175581.2	171147761.9	184968597.2	207093659.5	102058684	71000000	87955174.64	159050475.4	NA	209871287	242826452.2	119438600	122568658.9	170011964.7	117506047	111188486.1
A0A072UHV5	3-isopropylmalate dehydratase, small subunit OS=Medicago truncatula GN=MTR_4g011180 PE=4 SV=1	36.69354839	5	45	5	1	248	26.477	6.2	1.683	215.7786355	5	NA	NA	NA	24786917.24	35046681.58	35577628.69	28648051.65	59000000	55104446.76	76579858.53	21107338.08	49319752.45	NA	14625134.69	16563332.28	53619158.1	67503473.81	59068883.27
I3S0S1	Proteasome subunit beta type OS=Medicago truncatula PE=2 SV=1	48.54368932	6	46	6	1	206	23.07	5.68	7.254	214.8214688	6	58798912.63	NA	NA	NA	NA	NA	51924593.61	67000000	67820857.55	NA	NA	NA	NA	40219120.4	NA	82390413.67	83754310.1	46907642.59
A0A072U1Y7	Acyl-CoA dehydrogenase OS=Medicago truncatula GN=MTR_7g068850 PE=3 SV=1	34.18013857	13	63	13	1	433	47.591	8.32	2.687	214.4769684	13	48999093.85	107297865.5	85908403.68	30688564.2	43321592.5	34515609.92	30438554.87	25000000	27552223.38	76579858.53	98500911.04	60862673.24	NA	NA	38095664.25	24847902.53	25001286.6	26059801.44
I3SJM8	Uncharacterized protein OS=Medicago truncatula PE=2 SV=1	47.4025974	4	51	4	1	154	16.438	7.8	1.848	213.6988373	4	202121262.1	122626132.1	106122145.7	123934586.2	146027839.9	169923002.7	128916232.4	270000000	148358125.9	70689100.18	49250455.52	86047227.68	70149863.97	53625493.87	165633322.8	183089808.1	162508362.9	173732009.6
G7K4Y9	Aldo/keto reductase family oxidoreductase OS=Medicago truncatula GN=MTR_5g097900 PE=4 SV=1	42.94871795	11	58	1	1	312	34.864	6.33	2.455	213.2237031	11	NA	NA	NA	NA	NA	NA	NA	NA	10597008.99	NA	NA	NA	NA	NA	NA	NA	NA	NA
A0A072UQP6	UDP-glucose 6-dehydrogenase OS=Medicago truncatula GN=MTR_4g109360 PE=3 SV=1	33.89121339	13	58	12	1	478	52.625	6.58	1.424	213.0383174	13	NA	NA	NA	16524611.49	46728908.77	39294694.37	19695535.51	32000000	21194017.99	NA	NA	NA	NA	NA	NA	11377723.79	8000411.711	9207796.509
P00220	Ferredoxin OS=Medicago sativa PE=1 SV=1	52.57731959	3	54	3	1	97	10.487	4.21	5.813	213.012929	3	734986407.8	424082040	469969502.4	1003279983	730139199.5	366396474.6	116382709.8	140000000	86895473.74	176722750.5	NA	262339108.8	499143262.9	743444346.8	397519974.7	156934121.3	102505275	144197568
G7K6M0	MAP3K-like kinase OS=Medicago truncatula GN=MTR_5g017090 PE=4 SV=1	21.13022113	6	55	6	1	407	44.256	7.97	0.978	212.8391762	6	116372847.9	86860176.88	80854968.16	50163999.17	53543541.3	44073778.83	25067045.19	29000000	27552223.38	465369909.5	112572469.8	125922772.2	98479616.73	73125673.46	57971662.98	37925745.97	31251608.25	31271761.73
A0A072V4E2	Uncharacterized protein OS=Medicago truncatula GN=MTR_3g017580 PE=3 SV=1	24.29718876	11	68	11	1	498	53.617	6.67	1.512	212.5989001	11	NA	24014284.19	NA	48983669.77	53543541.3	41418731.91	30438554.87	29000000	30731326.08	20028578.39	46436143.77	NA	NA	NA	39751997.47	24847902.53	25001286.6	29534441.63
I3T8Z3	Uncharacterized protein OS=Medicago truncatula PE=2 SV=1	29.90291262	13	62	13	1	515	56.645	6.6	1.276	212.5538425	13	NA	NA	NA	NA	NA	NA	19695535.51	14000000	15895513.49	111924408.6	23921649.82	60862673.24	NA	NA	NA	34002392.94	31251608.25	33009081.83
G7KY81	Transmembrane protein, putative OS=Medicago truncatula GN=MTR_7g074070 PE=4 SV=1	33.99433428	11	65	11	1	353	37.225	8.72	4.456	212.4921281	11	NA	14306382.07	NA	188852702.7	238512138.5	191163378	109220696.9	27000000	20134317.09	NA	78800728.83	167897029.6	NA	NA	74534995.27	37925745.97	61253152.16	6428084.355
I3SSK7	Cyanate hydratase OS=Medicago truncatula GN=CYN PE=2 SV=1	63.03030303	7	64	7	1	165	18.714	6.7	4.878	212.242113	7	195996375.4	240142841.9	146549629.8	342295523.7	77881514.61	116822064.4	59086606.52	88000000	75238763.85	294537917.4	78800728.83	272832673.1	NA	182814183.6	430646639.3	78467060.63	67503473.81	69492803.84
G7LEB3	Carboxypeptidase OS=Medicago truncatula GN=MTR_8g011350 PE=2 SV=1	20.80808081	9	55	9	1	495	55.142	6	2.162	212.0926547	9	NA	NA	NA	17704940.88	43321592.5	NA	16293579.37	58000000	38149232.37	50660521.8	NA	NA	NA	NA	33126664.56	48388020.72	41252122.89	43433002.4
A0A072TWJ2	RAB GTPase-like protein A5D OS=Medicago truncatula GN=MTR_8g006970 PE=4 SV=1	60.77348066	9	63	2	1	181	20.365	4.86	3.87	211.4322827	9	NA	NA	NA	NA	NA	NA	5550560.006	NA	NA	NA	NA	NA	NA	NA	NA	2354011.819	NA	NA
G7JWT4	14-3-like protein GF14 OS=Medicago truncatula GN=MTR_5g044160 PE=3 SV=1	32.43243243	6	67	4	1	259	29.46	4.93	1.089	211.4283767	6	NA	NA	NA	NA	NA	NA	14503076.15	11000000	NA	NA	NA	NA	NA	NA	NA	30079039.91	6375328.082	31271761.73
G7JIT9	Glutathione S-transferase-like protein OS=Medicago truncatula GN=MTR_4g084040 PE=4 SV=1	27.04225352	9	66	9	1	355	41.045	7.02	1.555	210.0975919	9	318494110.1	357659551.8	490183244.5	277377407.2	262850111.8	265504691.7	28648051.65	11000000	9325367.914	147268958.7	140715587.2	209871287	472162546	390003591.8	248449984.2	57542511.13	55002830.51	46907642.59
G7I7U9	Peptidase inhibitor I9 OS=Medicago truncatula GN=MTR_1g050640 PE=2 SV=1	24.61538462	4	49	4	1	130	14.052	6.37	14.849	209.8745414	4	183746602	178829775.9	NA	70819763.53	42834833.04	143372533.5	57296103.29	76000000	57223848.56	NA	NA	NA	80942150.74	82875763.25	NA	57542511.13	48752508.86	57331563.17
A0A072VDL8	Glucan endo-1,3-beta-glucosidase-like protein OS=Medicago truncatula GN=MTR_1g022160 PE=3 SV=1	27.77777778	10	57	10	1	486	52.011	5.24	2.162	209.5059118	10	153122168.3	71531910.37	NA	24786917.24	15576302.92	NA	23276541.96	39000000	48746241.37	NA	NA	81849801.94	71498899.82	59719299.99	13416299.15	61465864.16	45002315.87	59068883.27
A0A072UVR7	Carboxypeptidase OS=Medicago truncatula GN=MTR_4g056520 PE=3 SV=1	18.12227074	8	56	8	1	458	51.053	7.75	1.102	208.8750629	8	20824614.89	43430088.44	111175581.2	55475481.43	53543541.3	26019459.79	55505600.06	57000000	46626839.57	306319434.1	137901275.5	209871287	NA	NA	104348993.4	65389217.2	NA	39958362.21
G7JM88	Lethal leaf-spot protein, putative OS=Medicago truncatula GN=MTR_4g057200 PE=4 SV=1	27.49077491	14	65	14	1	542	61.061	8	1.015	208.6155872	14	73498640.78	97079021.22	60641226.12	129836233.1	131425055.9	127442252	60877109.75	67000000	70999960.25	NA	29550273.31	NA	NA	NA	64596995.9	41849099.01	56252894.84	45170322.5
G7K5M8	Pyruvate dehydrogenase E1 component subunit alpha OS=Medicago truncatula GN=MTR_5g036600 PE=4 SV=1	33.41772152	12	65	7	1	395	43.369	7.94	4.754	208.5685942	12	NA	16350150.94	NA	35409881.76	21417416.52	8496150.135	14682126.47	30000000	6464175.486	NA	81615040.57	20987128.7	NA	NA	96067327.23	24847902.53	9250476.041	22585161.25
B7FMZ0	Stress responsive A/B barrel domain protein OS=Medicago truncatula GN=MTR_2g084985 PE=2 SV=1	48.64864865	5	60	5	1	111	12.745	5.29	4.012	208.2030194	5	NA	18393919.81	NA	70819763.53	73013919.95	111511970.5	98477677.53	89000000	92193978.24	159050475.4	168858704.6	136416336.6	43169147.06	7312567.346	71222328.81	68004785.88	52502701.85	50382282.79
G7JPH8	Photosystem II stability/assembly factor HCF136 OS=Medicago truncatula GN=MTR_4g075040 PE=4 SV=1	35.35353535	11	57	11	1	396	43.664	8.03	1.106	207.910419	11	10412307.44	17372035.37	50534355.1	48393505.08	22877694.92	36639647.46	15040227.11	28000000	23313419.78	NA	NA	NA	70149863.97	104813465.3	8447299.463	28771255.57	27501415.26	20847841.15
G8A0S6	Cytosolic fructose-1 6-bisphosphatase OS=Medicago truncatula GN=MTR_6g035305 PE=3 SV=1	46.31268437	15	66	15	1	339	37.026	5.88	2.981	207.3619244	15	NA	28612764.15	32847330.82	59016469.61	58411135.96	53100938.34	17009780.66	29000000	16955214.39	NA	NA	87096584.11	60706613.05	71906912.23	71222328.81	60158079.82	56252894.84	60806203.36
A0A072V5S0	Late embryogenesis abundant protein OS=Medicago truncatula GN=MTR_3g045190 PE=4 SV=1	38.70967742	9	56	8	1	310	33.946	4.94	1.219	207.2694433	9	91873300.98	NA	111175581.2	51344328.56	27258530.11	30267534.86	68039122.66	33000000	28611924.28	176722750.5	53471923.13	115429207.9	45867218.75	56063016.32	19875998.74	24847902.53	18750964.95	27797121.54
G7J9S1	Peroxidase OS=Medicago truncatula GN=MTR_3g094650 PE=3 SV=1	26.08695652	7	77	5	1	322	34.711	8.59	1.683	206.8708415	7	110247961.2	71531910.37	75801532.65	36000046.46	34559922.11	16461290.89	3222905.81	NA	NA	NA	NA	104935643.5	NA	10481346.53	8281666.141	27463471.22	28751479.59	24322481.35
G7KTM5	Carbohydrate-binding-like fold protein OS=Medicago truncatula GN=MTR_7g109730 PE=4 SV=2	22.24080268	20	60	20	1	1196	130.427	6.06	0.884	206.2623854	20	NA	NA	NA	6491811.657	19470378.65	16461290.89	14144975.5	23000000	28611924.28	NA	28143117.44	NA	NA	NA	NA	19616765.16	17500900.62	19110521.06
A0A072TVM3	TCP-1/cpn60 chaperonin family protein OS=Medicago truncatula GN=MTR_7g406870 PE=3 SV=1	21.86915888	12	73	12	1	535	59.27	6.49	1.342	205.6974229	12	NA	18393919.81	20719085.59	49573834.47	43808351.97	47790844.51	37600567.79	39000000	22253718.88	16494123.38	15478714.59	NA	NA	NA	NA	19616765.16	21251093.61	24322481.35
G7KX95	Alpha-mannosidase OS=Medicago truncatula GN=MTR_7g084030 PE=3 SV=2	12.25259189	12	67	10	1	1061	120.788	6.13	0.565	205.3316046	12	NA	29123706.36	65694661.63	56655810.82	107087082.6	49383872.66	26857548.42	18000000	31791026.98	353445500.9	115386781.5	230858415.7	60706613.05	113344793.9	48033663.62	35310177.29	41252122.89	33009081.83
G7KTI5	Uncharacterized protein OS=Medicago truncatula GN=MTR_7g091460 PE=4 SV=2	21.87182096	18	65	18	1	983	107.636	5.77	0.792	205.1203611	18	NA	NA	19708398.49	64918116.57	27745289.58	52038919.58	21486038.73	33000000	31791026.98	NA	99908066.92	61912029.67	NA	NA	92754660.77	35310177.29	27501415.26	36483722.02
G7JHG9	Alpha-1,4 glucan phosphorylase OS=Medicago truncatula GN=MTR_4g082950 PE=3 SV=2	11.41692151	8	50	3	1	981	111.93	5.17	0.343	204.8880544	8	NA	NA	NA	NA	NA	NA	6266761.298	NA	61462652.16	NA	NA	NA	NA	NA	NA	58850295.48	NA	53856922.98
A2Q5X9	Cytochrome c, monohaem OS=Medicago truncatula GN=MTR_7g080803 PE=2 SV=1	42.98245614	5	62	5	1	114	12.472	9.14	2.162	204.7356977	5	165371941.8	158392087.2	141496194.3	52524657.95	53543541.3	53100938.34	34019561.33	92000000	80537268.35	NA	NA	125922772.2	84989258.28	90188330.6	29813998.11	86313766.7	76253924.12	83391364.61
G7KF50	Phosphoenolpyruvate carboxykinase [ATP] protein OS=Medicago truncatula GN=MTR_5g030620 PE=3 SV=1	37.6899696	18	59	18	1	658	72.429	7.2	1.929	204.6815553	18	NA	16861093.16	39922140.53	25967246.63	37967238.37	47790844.51	39391071.01	51000000	41328335.07	64798341.84	73172105.34	146909900.9	NA	NA	3975199.747	49695805.07	30001543.92	27797121.54
I3S8V0	Stem-loop-binding protein of 41 kDa protein B OS=Medicago truncatula GN=MTR_7g111860 PE=2 SV=1	34.92063492	11	49	11	1	378	42.041	7.96	1.929	203.6646875	11	NA	NA	44975576.04	43082022.81	44781870.9	33453591.16	13607824.53	13000000	22253718.88	170831992.1	30957429.18	35678118.79	NA	52406732.64	19875998.74	34002392.94	45002315.87	29534441.63
G7IPS8	T-complex protein 1 subunit gamma OS=Medicago truncatula GN=MTR_2g013540 PE=3 SV=2	32.61261261	15	63	15	1	555	60.386	6.27	1.254	203.1561425	15	NA	NA	NA	33049222.98	27745289.58	23895422.25	41181574.24	39000000	51925344.06	NA	87243664.06	NA	NA	NA	18219665.51	32694608.6	30001543.92	41695682.31
G7JQK3	Beta-adaptin-like protein OS=Medicago truncatula GN=MTR_4g076210 PE=3 SV=1	19.41964286	15	68	15	1	896	99.492	5.08	0.829	202.0466594	15	NA	29634648.58	50534355.1	70819763.53	58411135.96	69031219.85	34019561.33	47000000	34970129.68	94252133.58	54879079.01	95491435.59	NA	NA	11428699.27	41849099.01	35001801.24	34746401.92
G7ZYW6	4-coumarate CoA ligase OS=Medicago truncatula GN=MTR_2g105570 PE=4 SV=1	25.58983666	10	52	10	1	551	60.485	6.65	1.116	201.8782754	10	NA	NA	NA	14754117.4	18010100.25	38232675.61	23276541.96	20000000	15895513.49	88361375.23	NA	NA	NA	NA	NA	18308980.81	33751736.91	31271761.73
Q29ZN5	Def3.1 (Fragment) OS=Medicago truncatula GN=Def3.1 PE=4 SV=1	25.92592593	1	50	1	1	54	6.17	7.09	1.512	201.3236597	1	612488673.2	500723372.6	555877906.1	188852702.7	165498218.6	63721126.01	NA	290000000	116567098.9	28864715.91	NA	NA	256316810.7	487504489.7	NA	170011964.7	212510936.1	330090818.3
B7FMW7	Nascent polypeptide-associated complex subunit beta OS=Medicago truncatula GN=MTR_4g071000 PE=2 SV=1	47.5	7	49	5	1	160	17.522	7.4	3.642	201.1037586	7	97998187.71	81750754.7	60641226.12	21245929.06	38453997.84	26550469.17	23276541.96	48000000	50865643.17	NA	NA	NA	82291186.58	80438240.8	48033663.62	57542511.13	102505275	38221042.11
G7KW77	Translocon-associated protein beta family-like protein OS=Medicago truncatula GN=MTR_7g083560 PE=2 SV=1	30.41237113	6	46	6	1	194	20.956	9.35	3.924	201.0482056	6	NA	25547110.84	NA	57245975.52	77881514.61	35577628.69	39391071.01	54000000	43447736.87	NA	NA	NA	NA	NA	NA	62773648.51	51252637.52	53856922.98
G7L6Q4	Late embryogenesis abundant protein OS=Medicago truncatula GN=MTR_7g079180 PE=4 SV=1	30.46357616	5	61	5	1	151	16.573	4.91	1.276	200.9817901	5	146997281.6	107297865.5	237511469	123934586.2	40401035.71	63721126.01	304385548.7	290000000	328507278.8	123705925.3	168858704.6	NA	148393943	95063375.49	157351656.7	261556868.8	250012866	295344416.3
A0A072TLB9	NADP-dependent alkenal double bond reductase OS=Medicago truncatula GN=MTR_8g009830 PE=4 SV=1	27.19298246	8	66	2	1	342	37.968	5.9	2.481	200.733871	8	NA	NA	NA	NA	NA	NA	19695535.51	34000000	34970129.68	56551280.15	29550273.31	NA	NA	NA	33126664.56	19616765.16	15000771.96	11640044.64
G7L2L3	NADH-cytochrome b5 reductase OS=Medicago truncatula GN=MTR_7g087090 PE=2 SV=1	42.44604317	10	62	10	1	278	30.84	8.22	7.733	200.4459453	10	NA	NA	NA	64918116.57	42348073.57	15399272.12	39391071.01	45000000	39208933.27	NA	NA	57714603.93	NA	NA	4637733.039	52311373.76	57502959.17	46907642.59
G7JRG0	Quinone-oxidoreductase-like protein OS=Medicago truncatula GN=MTR_4g036310 PE=4 SV=1	18.54103343	6	53	2	1	329	34.908	7.88	1.276	200.3831124	6	159247055	117516709.9	156656500.8	82623057.45	NA	69031219.85	41181574.24	77000000	70999960.25	NA	NA	NA	82291186.58	80438240.8	NA	91544904.08	80004117.11	85128684.71
A0A072U4Q0	Pyruvate kinase OS=Medicago truncatula GN=MTR_6g004020 PE=3 SV=1	26.47058824	12	61	12	1	510	55.177	7.58	1.276	200.364225	12	12862262.14	NA	NA	76721410.49	77881514.61	79651407.52	12175421.95	22000000	26492522.48	70689100.18	NA	98639504.9	21584573.53	51187971.42	76191328.49	45772452.04	52502701.85	52119602.88
Q2MJ10	Cytochrome P450 monooxygenase CYP98A37 OS=Medicago truncatula GN=CYP98A37 PE=2 SV=1	20.82514735	9	66	9	1	509	57.64	8.07	1.424	200.2316489	9	19599637.54	26058053.06	24761834	53114822.65	77881514.61	52038919.58	11101120.01	4500000	12716410.79	40057156.77	10131522.28	33579405.92	13220551.29	12065736.12	10103632.69	20924549.5	40002058.56	22585161.25
G7KPN3	Glutamate dehydrogenase OS=Medicago truncatula GN=MTR_6g029460 PE=3 SV=1	16.78832117	7	53	1	1	411	44.549	6.8	0.911	200.1662965	7	NA	NA	NA	454426816	477024277	477908445.1	96687174.3	NA	93253679.14	NA	NA	NA	283297527.6	255939857.1	NA	64081432.85	70003602.47	119875086.6
G7JAT7	Aspartokinase-homoserine dehydrogenase OS=Medicago truncatula GN=MTR_3g084500 PE=4 SV=1	21.41280353	13	55	6	1	906	99.429	6.25	0.812	199.9533609	13	NA	NA	NA	7672141.049	NA	NA	28648051.65	17000000	14835812.59	NA	29550273.31	NA	NA	NA	NA	9285268.843	11625598.27	11466312.63
G7L7S7	Pathogenesis-related protein bet V I family protein OS=Medicago truncatula GN=MTR_8g045400 PE=4 SV=1	17.94871795	3	69	1	1	156	17.676	5.86	1.154	199.9073002	3	373618090.6	475176261.7	399221405.3	NA	141160245.2	NA	393910710.1	440000000	349701296.8	NA	NA	178390594	134903584.6	NA	265013316.5	94160472.77	82504245.77	97289925.38
I3SN70	Photosystem I reaction center subunit III OS=Medicago truncatula GN=MTR_2g029370 PE=2 SV=1	28.57142857	5	54	5	1	224	24.676	9.69	1.448	199.8964665	5	NA	NA	NA	177049408.8	175233407.9	95581689.02	121754219.5	200000000	201343170.9	200285783.9	139308431.3	283326237.5	377730036.8	243752244.9	198759987.4	261556868.8	287514795.9	225851612.5
B7FM35	Homoserine dehydrogenase OS=Medicago truncatula GN=MTR_3g079330 PE=2 SV=1	33.77659574	12	62	12	1	376	40.31	5.76	2.162	199.6220832	12	NA	50072337.26	85908403.68	43082022.81	36993719.44	40356713.14	30438554.87	34000000	20134317.09	NA	50657611.39	NA	121413226.1	41437881.63	74534995.27	47080236.38	22501157.94	29534441.63
A0A072U4G3	Phenylalanine ammonia-lyase OS=Medicago truncatula GN=MTR_7g101395 PE=3 SV=1	21.40883978	12	50	3	1	724	78.806	6.43	1.004	199.4637194	12	NA	NA	NA	NA	NA	NA	5192459.361	NA	NA	NA	40807520.29	NA	NA	NA	NA	NA	NA	NA
G7ZWD0	Putative uncharacterized protein OS=Medicago truncatula GN=MTR_040s0005 PE=4 SV=1	27.95031056	5	59	1	1	161	18.677	5.66	1.783	199.4268606	5	NA	NA	NA	NA	NA	NA	5729610.329	47000000	39208933.27	NA	NA	NA	NA	NA	NA	52311373.76	40002058.56	NA
G7IN22	Actin filament bundling protein P-115-ABP OS=Medicago truncatula GN=MTR_2g036860 PE=4 SV=2	23.49272349	19	61	19	1	962	107.235	5.8	0.753	199.2025855	19	NA	NA	15665650.08	14754117.4	15089543.46	NA	11280170.34	20000000	20134317.09	NA	NA	NA	NA	NA	13747565.79	32694608.6	31251608.25	31271761.73
G7I373	Dolichyl-diphosphooligosaccharide--protein glycosyltransferase subunit 1 OS=Medicago truncatula GN=MTR_1g094870 PE=3 SV=2	23.02771855	12	71	10	1	469	53.093	7.52	1.352	199.0239385	12	NA	56203643.86	NA	88524704.41	25798251.72	63721126.01	23276541.96	25000000	22253718.88	NA	NA	NA	NA	NA	NA	31386824.25	40002058.56	34746401.92
B7FMQ3	Uncharacterized protein OS=Medicago truncatula PE=2 SV=1	56.20915033	7	57	7	1	153	17.195	7.34	7.377	198.9340003	7	NA	33722186.32	65694661.63	28327905.41	53543541.3	45135797.59	12712572.92	22000000	20134317.09	NA	NA	NA	NA	NA	NA	12554729.7	12500643.3	19110521.06
A0A072V9X8	Glutathione S-transferase, amino-terminal domain protein OS=Medicago truncatula GN=MTR_2g070200 PE=4 SV=1	13.12217195	4	75	2	0	221	25.768	8.16	0.931	198.8349686	4	220495922.3	153282665.1	6569466.163	188852702.7	111954677.3	217713847.2	572961032.9	1000000000	413283350.7	NA	1182010932	136416336.6	78244079.05	134063734.7	414083307	261556868.8	262513509.3	712301239.4
I3S100	NADH-ubiquinone oxidoreductase B16.6 subunit OS=Medicago truncatula GN=MTR_1g046380 PE=2 SV=1	49.65034965	6	61	6	1	143	16.16	9.23	5.579	198.7278512	6	153122168.3	127735554.2	353740485.7	94426351.37	87616703.94	90271595.19	42972077.47	54000000	41328335.07	76579858.53	13930843.13	39875544.53	229336093.8	115782316.3	56315329.76	53619158.1	40002058.56	79916724.42
A2Q335	Histone H2A OS=Medicago truncatula GN=MTR_7g113160 PE=3 SV=1	39.58333333	4	64	3	1	144	15.237	10.42	1.424	197.634117	4	NA	NA	NA	NA	NA	NA	11101120.01	9200000	NA	NA	NA	NA	NA	5850053.877	NA	12031615.96	9375482.474	3648372.202
B7FMF1	UMP-CMP kinase OS=Medicago truncatula GN=MTR_8g009520 PE=2 SV=1	21.15384615	5	83	5	1	208	23.065	5.77	1.336	197.541455	5	202121262.1	112407287.7	NA	112131292.3	97351893.27	116822064.4	53715096.84	61000000	50865643.17	159050475.4	73172105.34	NA	269807169.1	219377020.4	231886651.9	64081432.85	13750707.63	53856922.98
A0A072V223	ATP-dependent 6-phosphofructokinase OS=Medicago truncatula GN=PFK PE=3 SV=1	19.65317919	9	59	5	1	519	56.799	7.88	0.848	197.3787925	9	NA	NA	NA	8262305.745	18496859.72	15930281.5	5908660.652	12000000	10597008.99	NA	NA	NA	NA	NA	NA	10462274.75	6125315.216	7817940.432
A0A072VI65	Peroxidase OS=Medicago truncatula GN=MTR_1g054205 PE=3 SV=1	17.98780488	5	60	4	1	328	34.873	5.53	2.831	196.927063	5	796235275.1	817507547	909618391.9	NA	NA	NA	5192459.361	11000000	NA	NA	NA	NA	128158405.3	207189408.1	99379993.69	NA	NA	NA
G7KX96	Alpha-mannosidase OS=Medicago truncatula GN=MTR_7g084040 PE=3 SV=1	18.49315068	16	56	14	1	1022	115.203	6	0.662	196.891474	16	NA	NA	NA	50163999.17	34559922.11	52569928.96	5371509.684	14000000	14835812.59	111924408.6	113979625.6	NA	NA	45094165.3	38095664.25	41849099.01	36251865.57	41695682.31
B7FJP6	Putative uncharacterized protein OS=Medicago truncatula PE=2 SV=1	19.46564885	6	54	6	1	262	27.74	4.7	5.813	196.7189562	6	NA	9707902.122	NA	23606587.84	7788151.461	12744225.2	34019561.33	31000000	24373120.68	NA	NA	NA	NA	34125314.28	19875998.74	26155686.88	31251608.25	29534441.63
A0A072U2U7	Phenylalanine ammonia-lyase OS=Medicago truncatula GN=MTR_7g101425 PE=3 SV=1	19.88950276	12	51	3	0	724	78.785	6.46	0.741	196.5638182	12	NA	NA	NA	NA	NA	NA	5192459.361	NA	NA	NA	40807520.29	NA	NA	NA	NA	NA	NA	NA
B7FII9	Proteasome subunit beta type OS=Medicago truncatula PE=2 SV=1	28.41328413	6	57	1	1	271	29.414	7.52	1.818	196.2105899	6	NA	NA	NA	NA	NA	NA	NA	NA	NA	NA	90057975.81	NA	NA	NA	NA	NA	NA	NA
A2Q2I3	Proteasome subunit beta type OS=Medicago truncatula GN=MTR_7g037830 PE=3 SV=1	28.41328413	6	57	1	1	271	29.418	7.25	1.818	196.133214	6	NA	NA	NA	NA	NA	NA	NA	NA	NA	NA	NA	NA	NA	NA	26501331.65	NA	NA	NA
G7KXA6	Cytochrome b-c1 complex subunit Rieske, mitochondrial OS=Medicago truncatula GN=MTR_7g084150 PE=4 SV=1	25.64102564	7	47	7	1	273	30.209	8.82	1.565	195.8887162	7	NA	39853492.92	363847356.7	25967246.63	NA	NA	78782142.03	100000000	85835772.84	NA	NA	NA	377730036.8	NA	NA	47080236.38	86254438.76	85128684.71
G7IL87	Cytochrome B-c1 complex subunit 6 OS=Medicago truncatula GN=MTR_2g008070 PE=4 SV=2	42.62295082	5	56	5	1	122	13.965	8.82	3.642	195.4193432	5	208246148.9	71531910.37	NA	38950869.94	87616703.94	22833403.49	19695535.51	56000000	40268634.17	123705925.3	22514493.95	146909900.9	NA	14625134.69	48033663.62	56234726.79	56252894.84	50382282.79
A0A072V2W0	Stress responsive A/B barrel domain protein OS=Medicago truncatula GN=MTR_4g125530 PE=4 SV=1	14.98127341	3	59	3	1	267	29.829	7.37	0.688	194.9748178	3	557364692.6	424082040	505343551	295082348	214174165.2	260194597.9	19695535.51	49000000	47686540.47	NA	NA	188884158.3	580085413.6	609380612.1	165633322.8	87621551.05	77503988.45	114663126.3
G7JV66	5-oxoprolinase OS=Medicago truncatula GN=MTR_4g093870 PE=4 SV=1	15.16587678	17	58	17	1	1266	137.999	5.88	0.683	194.1751096	17	NA	34744070.75	60641226.12	13573788.01	63278730.62	30798544.24	25067045.19	20000000	23313419.78	NA	NA	NA	NA	64594344.89	31470331.33	24847902.53	21251093.61	17025736.94
A0A072TYR3	Thylakoid rhodanese-like protein OS=Medicago truncatula GN=MTR_8g027835 PE=4 SV=1	16.39004149	6	54	6	1	482	50.868	5.21	0.682	194.1071017	6	91873300.98	127735554.2	207190855.9	70819763.53	68146325.29	69031219.85	32229058.1	55000000	91134277.34	NA	28143117.44	NA	161884301.5	NA	87785661.09	119008375.3	86254438.76	107713846
G7IPJ9	Phospho-2-dehydro-3-deoxyheptonate aldolase OS=Medicago truncatula GN=MTR_2g009080 PE=3 SV=1	22.15686275	9	62	5	1	510	56.626	7.84	0.995	193.7337551	9	NA	NA	NA	NA	NA	NA	16472629.7	15000000	10597008.99	NA	16885870.46	NA	NA	NA	NA	11639280.66	15000771.96	13377364.74
G7JFA0	Xyloglucan endotransglucosylase/hydrolase OS=Medicago truncatula GN=MTR_4g097700 PE=3 SV=1	27.43902439	8	54	8	1	328	37.81	6.99	2.008	193.5555685	8	NA	NA	NA	NA	8761670.394	NA	37600567.79	54000000	48746241.37	NA	NA	NA	NA	NA	NA	35310177.29	37501929.9	34746401.92
G7ZYS3	Coatomer subunit delta OS=Medicago truncatula GN=MTR_077s0037 PE=3 SV=1	16.52173913	8	57	2	1	575	64.281	7.66	0.52	193.1914154	8	NA	NA	NA	NA	31152605.85	NA	7162012.911	29000000	39208933.27	NA	18293026.34	NA	NA	NA	NA	NA	NA	22585161.25
G7L865	Lactoylglutathione lyase OS=Medicago truncatula GN=MTR_8g102980 PE=3 SV=1	33.71757925	10	66	9	1	347	38.799	7.02	1.555	192.8950455	10	NA	61313066.03	45480919.59	49573834.47	53543541.3	35046619.31	32229058.1	74000000	75238763.85	NA	23921649.82	53517178.19	86338294.12	90188330.6	56315329.76	82390413.67	78754052.78	57331563.17
G7JJF7	D-glycerate dehydrogenase/hydroxypyruvate reductase OS=Medicago truncatula GN=MTR_4g013100 PE=3 SV=1	25.79617834	8	53	8	1	314	34.32	6.46	2.325	192.5380249	8	NA	15839208.72	41438171.18	46032846.29	53543541.3	43542769.44	32229058.1	37000000	41328335.07	NA	NA	NA	NA	23156463.26	81160328.18	47080236.38	47502444.53	34746401.92
G7JCT4	Subtilisin-like serine protease OS=Medicago truncatula GN=MTR_4g095360 PE=4 SV=1	25.49537649	11	54	11	1	757	79.76	6.87	0.677	192.4990461	11	NA	44962915.09	40427484.08	76721410.49	53543541.3	84961501.35	23276541.96	37000000	23313419.78	NA	NA	22036485.14	58008541.36	24375224.49	38095664.25	81082629.32	75003859.79	55594243.07
A0A072VD34	Malic enzyme OS=Medicago truncatula GN=MTR_3g110330 PE=3 SV=1	31.31487889	12	51	10	1	578	63.745	6.49	1.195	192.3953667	12	NA	NA	NA	NA	NA	NA	17725981.96	12000000	13776111.69	NA	NA	NA	NA	10481346.53	14078832.44	6408143.285	3750192.99	4169568.231
B7FIA7	Reticulon-like protein OS=Medicago truncatula GN=MTR_8g099060 PE=2 SV=1	25.38461538	5	52	4	1	260	29.319	9.03	1.637	191.8574898	5	NA	NA	NA	NA	NA	NA	173678813.1	99000000	116567098.9	NA	NA	NA	NA	NA	NA	143856277.8	47502444.53	145934888.1
A0A072UZU5	Mannose-1-phosphate guanyltransferase OS=Medicago truncatula GN=MTR_3g078570 PE=4 SV=1	24.3373494	10	54	7	1	415	45.637	6.99	1.807	191.8269603	10	NA	NA	NA	NA	63278730.62	NA	5908660.652	33000000	24373120.68	NA	NA	NA	NA	NA	NA	51003589.41	47502444.53	43433002.4
G7LIL6	O-glycosyl hydrolase family 17 protein OS=Medicago truncatula GN=MTR_8g085720 PE=3 SV=1	22.48995984	7	48	7	1	498	53.265	5.68	1.404	191.7586023	7	55123980.59	66422488.2	70748097.14	36000046.46	48675946.63	46197816.36	11817321.3	28000000	24373120.68	NA	NA	NA	26980716.91	63375583.66	23188665.19	40541314.66	36251865.57	22585161.25
G7LGQ5	Processing peptidase OS=Medicago truncatula GN=MTR_8g014660 PE=3 SV=1	25.64102564	12	55	11	1	507	54.816	5.55	1.683	191.3503236	12	NA	NA	24256490.45	NA	25311492.25	37701666.22	15398327.76	33000000	29671625.18	NA	30957429.18	NA	NA	NA	16066432.31	35310177.29	38751994.23	38221042.11
A0A072UBH5	EF hand calcium-binding family protein OS=Medicago truncatula GN=MTR_6g079570 PE=4 SV=1	34.48275862	6	54	6	1	174	19.296	4.53	2.728	190.004916	6	47774116.51	50072337.26	34868705.02	21836093.75	18010100.25	15930281.5	93106167.85	120000000	80537268.35	NA	77393572.96	NA	NA	NA	36439331.02	58850295.48	52502701.85	66018163.65
B7FL34	Carbonic anhydrase OS=Medicago truncatula PE=2 SV=1	26.25899281	6	49	5	1	278	30.535	6.54	1.512	189.8221617	6	NA	12262613.21	NA	37180375.85	68146325.29	69031219.85	11459220.66	12000000	13776111.69	NA	NA	NA	NA	31687791.83	29813998.11	18308980.81	16250836.29	15462148.86
G7K4C5	Tubulin folding cofactor A OS=Medicago truncatula GN=MTR_5g094290 PE=4 SV=2	22.50922509	9	52	9	1	271	30.76	6.55	1.721	189.4866166	9	33074388.35	56203643.86	55587790.61	54295152.04	58411135.96	38232675.61	25067045.19	66000000	58283549.46	100142891.9	92872287.55	58763960.37	86338294.12	37781597.95	49689996.84	24847902.53	18750964.95	31271761.73
G7L2M8	GrpE protein homolog OS=Medicago truncatula GN=MTR_7g087250 PE=3 SV=1	16.71641791	8	56	8	1	335	36.833	4.67	2.548	189.2214732	8	61248867.32	66422488.2	50534355.1	64918116.57	45268630.37	63721126.01	37600567.79	56000000	51925344.06	241521092.3	NA	98639504.9	18886501.84	NA	104348993.4	32694608.6	38751994.23	48644962.69
A0A072U4Q3	Type II peroxiredoxin OS=Medicago truncatula GN=MTR_7g103610 PE=4 SV=1	33.75527426	6	55	6	1	237	25.894	9.32	1.512	188.9554482	6	97998187.71	281018219.3	267832082	182951055.8	160630623.9	116822064.4	60877109.75	120000000	105970089.9	100142891.9	154787145.9	146909900.9	175374659.9	182814183.6	347829977.9	120316159.6	111255725.4	111188486.1
I3T8Q5	General regulatory factor 2 OS=Medicago truncatula GN=MTR_2g015980 PE=2 SV=1	16.27906977	5	70	3	1	258	29.146	4.81	0.468	188.3850485	5	NA	NA	NA	NA	NA	NA	NA	27000000	20134317.09	NA	NA	NA	NA	NA	NA	14385627.78	11625598.27	17373200.96
A0A072VJU8	Glutathione S-transferase, amino-terminal domain protein OS=Medicago truncatula GN=MTR_2g070180 PE=4 SV=1	17.97235023	5	69	2	0	217	25.309	6.93	1.61	188.2313569	5	220495922.3	194158042.4	6569466.163	135737880.1	111954677.3	NA	25067045.19	NA	3602983.058	NA	NA	NA	NA	134063734.7	231886651.9	7846706.063	9375482.474	NA
G7LAK8	Ubiquitin fusion degradation 1 protein OS=Medicago truncatula GN=MTR_8g105250 PE=4 SV=1	33.125	9	48	8	1	320	35.528	6.28	2.03	188.1807501	9	79623527.51	107297865.5	70748097.14	29508234.8	27745289.58	21771384.72	16293579.37	11000000	3920893.327	11192440.86	NA	NA	51263362.13	11456355.51	NA	2746347.122	7250373.113	4864496.269
G7JSP8	Methionine-tRNA ligase, putative OS=Medicago truncatula GN=MTR_4g077700 PE=3 SV=1	21.83622829	12	55	12	1	806	90.735	6.4	0.597	187.8228407	12	97998187.71	97079021.22	55587790.61	135737880.1	87616703.94	106201876.7	8952516.139	29000000	52985044.96	259193367.3	NA	146909900.9	43169147.06	42656642.85	NA	27463471.22	56252894.84	33009081.83
A0A072W1U6	Serine/threonine protein phosphatase 2A regulatory subunit A OS=Medicago truncatula GN=MTR_1g111270 PE=4 SV=1	19.76149915	9	57	7	1	587	65.4	5.07	1.322	187.8035038	9	50224071.2	29634648.58	55587790.61	21836093.75	9248429.86	11682206.44	35810064.56	25000000	29671625.18	64798341.84	67543481.85	10073821.78	NA	NA	NA	19616765.16	36251865.57	27797121.54
A0A072VDE6	26S proteasome regulatory particle triple-A ATPase protein OS=Medicago truncatula GN=MTR_3g112260 PE=3 SV=1	40.10025063	15	55	5	1	399	44.741	8.19	1.88	187.6142848	15	NA	NA	NA	23016423.15	11682227.19	6903121.985	14324025.82	3200000	8371637.104	NA	NA	NA	NA	NA	NA	17001196.47	22501157.94	10250188.57
A0A161JQR4	Hexenal isomerase OS=Medicago sativa GN=MSHI PE=2 SV=1	21.50837989	7	57	2	1	358	38.734	5.33	2.162	187.2770451	7	NA	NA	NA	NA	NA	NA	10922069.69	17000000	16955214.39	NA	NA	NA	NA	NA	NA	36617961.63	31251608.25	16678272.92
A0A072VBJ7	40S ribosomal S26-like protein OS=Medicago truncatula GN=MTR_3g094220 PE=4 SV=1	30	4	52	4	1	130	14.884	10.9	2.831	187.272203	4	104123074.4	153282665.1	126335887.8	283279054.1	219041759.8	100891782.9	429720774.7	290000000	296716251.8	NA	33771740.93	199377722.7	188865018.4	158438959.2	64596995.9	392335303.2	387519942.3	399583622.1
G7I3E3	Appr-1-P processing enzyme family protein OS=Medicago truncatula GN=MTR_1g007640 PE=2 SV=1	31.3304721	4	53	4	1	233	25.218	8.28	1.254	186.8033721	4	104123074.4	86860176.88	70748097.14	76721410.49	45755389.83	58411032.18	5192459.361	24000000	24373120.68	82470616.88	16885870.46	84997871.24	148393943	146251346.9	89441994.32	30079039.91	35001801.24	31271761.73
A0A072TM93	Inactive purple acid phosphatase-like protein OS=Medicago truncatula GN=MTR_8g023780 PE=4 SV=1	22.40566038	6	43	6	1	424	46.579	8.24	1.043	186.7970667	6	51449048.55	66422488.2	47502293.79	18885270.27	31152605.85	37170656.84	4834358.715	15000000	13776111.69	135487442	10553669.04	115429207.9	NA	6825062.856	NA	9546825.712	NA	10423920.58
A0A072VWD9	RAB GTPase-like protein A5B OS=Medicago truncatula GN=MTR_1g068740 PE=4 SV=1	42.12962963	9	58	1	1	216	23.899	7.11	3.467	186.7803731	9	NA	NA	NA	NA	NA	NA	NA	NA	NA	NA	NA	NA	NA	NA	NA	NA	10375533.94	NA
A0A072TYG8	Beta-hexosaminidase OS=Medicago truncatula GN=MTR_7g023060 PE=3 SV=1	17.92114695	9	55	8	1	558	63.522	6.3	0.833	186.5200369	9	165371941.8	183939198.1	212244291.4	118032939.2	92484298.6	84961501.35	30438554.87	40000000	50865643.17	NA	68950637.73	NA	NA	377815979.5	182196655.1	74543707.6	65003345.15	29534441.63
Q43790	Peroxidase OS=Medicago sativa GN=prx1B PE=2 SV=1	26.76056338	10	69	3	1	355	38.168	6.87	1.424	186.4963005	10	85748414.25	107297865.5	75801532.65	36590211.16	22877694.92	24426431.64	8057264.525	24000000	16955214.39	NA	NA	NA	NA	NA	NA	NA	NA	NA
B7FMA6	Eukaryotic translation initiation factor 5A OS=Medicago truncatula GN=MTR_4g109130 PE=2 SV=1	40.625	7	56	7	1	160	17.485	5.78	3.642	186.2550746	7	208246148.9	189048620.3	50534355.1	59016469.61	63278730.62	NA	137868748.5	180000000	137761116.9	64798341.84	379932085.4	100738217.8	NA	NA	NA	170011964.7	97505017.73	191105210.6
B7FJY0	Annexin OS=Medicago truncatula GN=MTR_3g018780 PE=2 SV=1	36.62420382	13	56	11	1	314	36.166	8.1	2.765	186.0737729	13	NA	NA	NA	NA	NA	NA	73410632.34	51000000	56164147.66	NA	NA	NA	NA	NA	NA	24847902.53	26251350.93	24322481.35
B7FNC7	Histidinol dehydrogenase, chloroplastic OS=Medicago truncatula PE=2 SV=1	25.52301255	9	50	9	1	478	52.011	6.68	1.581	185.7974565	9	29399456.31	NA	NA	10032799.83	18983619.19	27612487.94	17905032.28	24000000	37089531.47	NA	NA	NA	32376860.3	NA	28157664.88	31386824.25	28751479.59	29534441.63
G7L4U3	4-alpha-glucanotransferase DPE2 OS=Medicago truncatula GN=MTR_7g088740 PE=4 SV=2	16.71763507	14	54	14	1	981	113	5.83	0.604	185.7729936	14	NA	NA	NA	31868893.59	28718808.51	29736525.47	19695535.51	18000000	22253718.88	NA	NA	71356237.59	NA	NA	NA	19616765.16	23751222.27	31271761.73
I3S037	Uncharacterized protein OS=Medicago truncatula PE=2 SV=1	11.34020619	2	37	2	1	194	21.327	5.24	0.778	185.7589669	2	300119449.9	132844976.4	176870242.9	88524704.41	87616703.94	90271595.19	28648051.65	170000000	68880558.45	NA	NA	NA	485652904.4	341253142.8	NA	122931728.3	112505789.7	107713846
A0A072VLQ9	Starch synthase, chloroplastic/amyloplastic OS=Medicago truncatula GN=MTR_1g078000 PE=3 SV=1	26.15131579	12	52	9	1	608	66.666	6.73	0.867	185.5487764	12	NA	NA	NA	17114776.19	21904175.98	16461290.89	32229058.1	34000000	33910428.78	NA	NA	NA	NA	NA	NA	15693412.13	18750964.95	10945116.61
G7J9U2	Transmembrane 9 superfamily member OS=Medicago truncatula GN=MTR_3g105950 PE=3 SV=1	16.03773585	11	52	6	1	636	73.247	8.22	1.297	185.2758036	11	NA	NA	NA	NA	5841113.596	11151197.05	30438554.87	31000000	33910428.78	NA	NA	NA	NA	NA	NA	14385627.78	46252380.2	41695682.31
G7I6D5	Histone H2A OS=Medicago truncatula GN=MTR_1g011750 PE=2 SV=2	46.26865672	4	61	3	1	134	14.308	10.39	1.154	185.2311448	4	NA	NA	NA	NA	NA	NA	34019561.33	19000000	2755222.338	NA	NA	NA	NA	NA	NA	NA	7875405.278	10076456.56
A0A072VRS4	RAB GTPase-like protein A5B OS=Medicago truncatula GN=MTR_1g115325 PE=4 SV=1	43.25581395	9	58	1	1	215	23.764	7.83	2.981	185.0555236	9	NA	NA	NA	NA	NA	NA	NA	860000	NA	NA	NA	NA	NA	NA	NA	732359.2326	NA	NA
G7ICA2	Glutamine-tRNA ligase OS=Medicago truncatula GN=MTR_1g110430 PE=3 SV=2	20.78085642	14	56	14	1	794	90.448	6.6	0.793	184.8182395	14	31849411.01	44962915.09	46996950.24	39541034.64	16549821.86	NA	17725981.96	8100000	11656709.89	28864715.91	7176494.947	95491435.59	NA	47531687.75	NA	20924549.5	16250836.29	24322481.35
A0A072UPR1	Hsc70-interacting protein OS=Medicago truncatula GN=MTR_4g102390 PE=4 SV=1	25.8974359	8	54	8	1	390	42.207	5	0.978	184.6973925	8	56348957.93	112407287.7	70748097.14	64918116.57	77881514.61	74341313.68	25067045.19	100000000	116567098.9	294537917.4	83022196.45	125922772.2	NA	NA	57971662.98	75851491.95	66253409.48	125087046.9
G7KJN8	Transmembrane 9 superfamily member OS=Medicago truncatula GN=MTR_6g074910 PE=3 SV=1	13.0952381	8	66	7	1	588	67.843	7.24	1.054	184.3279884	8	NA	NA	39416796.98	76721410.49	58411135.96	58411032.18	10922069.69	41000000	34970129.68	NA	NA	47221039.58	NA	NA	NA	41849099.01	45002315.87	31271761.73
G7IU65	Carboxypeptidase OS=Medicago truncatula GN=MTR_2g095730 PE=3 SV=2	24.21259843	11	52	4	1	508	57.25	5.9	1.848	184.2635157	11	NA	NA	NA	NA	NA	NA	12354472.27	19000000	18014915.29	NA	NA	NA	NA	NA	NA	19616765.16	16250836.29	22585161.25
A0A072UU27	F0F1 ATP synthase subunit gamma OS=Medicago truncatula GN=MTR_4g129790 PE=3 SV=1	42.50764526	11	49	11	1	327	35.477	9.2	2.775	183.4469323	11	NA	27079937.5	NA	64918116.57	58411135.96	48852863.28	75201135.57	41000000	39208933.27	82470616.88	6050770.249	NA	NA	NA	NA	20924549.5	22501157.94	22585161.25
G7KGD8	Serine carboxypeptidase S28 family protein OS=Medicago truncatula GN=MTR_5g021530 PE=4 SV=1	26.56903766	13	56	9	1	478	53.963	7.56	2.162	183.3865709	13	NA	NA	NA	NA	41861314.1	NA	2864805.165	9200000	7629846.475	41235308.44	32364585.05	45122326.71	NA	NA	19875998.74	20924549.5	17500900.62	19110521.06
G7I823	Translocon at the outer membrane ofs-like protein OS=Medicago truncatula GN=MTR_1g082750 PE=2 SV=1	20.09456265	7	45	7	1	423	45.743	6.06	0.848	183.2417184	7	122497734.6	107297865.5	NA	94426351.37	27745289.58	50445891.43	2685754.842	27000000	25432821.58	70689100.18	NA	76603019.76	83640222.43	79219479.58	NA	31386824.25	25001286.6	31271761.73
G7IMM7	FAD-binding berberine family protein OS=Medicago truncatula GN=MTR_2g031510 PE=4 SV=1	15.44117647	9	53	2	1	544	60.538	9.69	0.874	183.2343173	9	9187330.098	NA	NA	16524611.49	15576302.92	NA	NA	3500000	5086564.317	135487442	99908066.92	98639504.9	NA	NA	NA	4446466.769	NA	3995836.221
G7KRA6	TCP-1/cpn60 chaperonin family protein OS=Medicago truncatula GN=MTR_7g067470 PE=3 SV=1	33.77609108	14	51	2	1	527	57.15	5.52	1.721	183.1237297	14	NA	NA	NA	NA	NA	NA	NA	3400000	NA	NA	NA	NA	NA	NA	NA	NA	1375070.763	NA
I3T714	Adenine phosphoribosyltransferase-like protein OS=Medicago truncatula GN=MTR_3g103010 PE=2 SV=1	38.04347826	6	51	3	1	184	19.901	5.72	2.728	182.403554	6	NA	NA	NA	NA	126557461.2	NA	6266761.298	39000000	45567138.67	NA	NA	NA	NA	NA	61284329.44	60158079.82	56252894.84	46907642.59
G7IHC8	Histone H2A OS=Medicago truncatula GN=MTR_2g082510 PE=2 SV=1	24.24242424	2	58	1	1	132	13.825	10.05	0.468	182.0827118	2	NA	NA	NA	NA	NA	NA	NA	NA	8053726.835	NA	NA	NA	NA	NA	NA	6669700.154	7625392.412	5733156.317
A0A072V0A2	Serine carboxypeptidase S28 family protein OS=Medicago truncatula GN=MTR_4g097590 PE=4 SV=1	18.21631879	9	51	9	1	527	59.833	6.42	0.84	181.9998226	9	37974297.74	40875377.35	41438171.18	59016469.61	63278730.62	58411032.18	21486038.73	15000000	19074616.19	NA	42214676.16	86047227.68	NA	NA	33126664.56	39233530.32	40002058.56	41695682.31
I3T074	Glutathione S-transferase, amino-terminal domain protein OS=Medicago truncatula GN=MTR_2g070130 PE=2 SV=1	32.42009132	8	66	3	1	219	25.296	6.24	2.511	181.7115365	8	NA	51094221.69	48007637.35	NA	NA	NA	3760056.779	9800000	4980594.227	NA	61914858.37	NA	NA	NA	NA	NA	NA	NA
A0A072U566	Peptidyl-prolyl cis-trans isomerase OS=Medicago truncatula GN=MTR_6g007607 PE=4 SV=1	20.21978022	8	47	8	1	455	49.975	5.31	1.264	181.3835902	8	60636378.64	71531910.37	49523668	50163999.17	NA	46197816.36	21486038.73	34000000	32850727.88	NA	NA	74504306.89	48565290.44	34125314.28	46377330.39	47080236.38	48752508.86	41695682.31
G7JE55	Plastocyanin-like domain protein OS=Medicago truncatula GN=MTR_4g114870 PE=4 SV=1	6.486486486	2	41	2	1	370	37.327	8.68	0.638	181.02896	2	300119449.9	265689952.8	85908403.68	112131292.3	136292650.6	NA	41181574.24	190000000	222537188.8	NA	NA	NA	175374659.9	46312926.52	NA	274634712.2	300015439.2	152884168.5
A0A072V9B8	Glutathione S-transferase, amino-terminal domain protein OS=Medicago truncatula GN=MTR_2g070060 PE=4 SV=1	13.24200913	5	64	4	1	219	25.554	5.78	1.721	180.7678216	5	17762171.52	76641332.53	27793895.31	123934586.2	111954677.3	100891782.9	159354787.3	180000000	180149152.9	394680809.4	985009110.4	283326237.5	NA	43875404.07	84472994.63	22232333.85	30001543.92	59068883.27
G7KYN5	TCP-1/cpn60 chaperonin family protein OS=Medicago truncatula GN=MTR_7g113470 PE=3 SV=1	32.25806452	13	50	1	1	527	56.863	5.58	1.588	180.3818192	13	NA	NA	NA	NA	4867594.663	NA	NA	NA	NA	NA	NA	NA	NA	NA	NA	NA	NA	NA
A0A072VDP0	Multi-copper oxidase-like protein OS=Medicago truncatula GN=MTR_3g115050 PE=4 SV=1	27.75735294	10	54	8	1	544	60.333	9.39	1.154	180.2901177	10	14699728.16	NA	NA	6491811.657	10708708.26	NA	17546931.63	25000000	11656709.89	NA	26735961.57	NA	NA	NA	NA	30079039.91	31251608.25	26059801.44
G7LI01	Glutathione peroxidase OS=Medicago truncatula GN=MTR_8g098410 PE=3 SV=2	25.32188841	8	53	6	1	233	25.852	9.19	2.384	180.1518885	8	79623527.51	20948630.89	85908403.68	20065599.67	10708708.26	69031219.85	93106167.85	89000000	65701455.76	NA	70357793.6	NA	94432509.2	88969569.37	28157664.88	44464667.69	35001801.24	55594243.07
A0A072W205	Coatomer subunit delta-like protein OS=Medicago truncatula GN=MTR_1g111900 PE=4 SV=1	20.35175879	7	52	1	1	398	43.532	8.18	0.711	179.5312167	7	NA	NA	NA	NA	NA	NA	17546931.63	NA	NA	NA	NA	NA	NA	NA	NA	NA	NA	NA
G7JC82	Beta-galactosidase OS=Medicago truncatula GN=MTR_3g096900 PE=3 SV=1	16.90140845	12	50	12	1	781	87.492	7.74	0.796	179.1376877	12	61248867.32	49050452.82	47502293.79	17704940.88	3602020.051	19647347.19	12891623.24	12000000	25432821.58	30042867.58	36586052.67	22036485.14	NA	NA	21532331.97	5885029.548	10000514.64	10597652.59
G7JNF5	L-ascorbate peroxidase OS=Medicago truncatula GN=MTR_4g073410 PE=2 SV=1	32.75261324	9	51	9	1	287	31.714	6.74	2.631	178.8577737	9	116372847.9	61313066.03	31836643.71	88524704.41	77881514.61	84961501.35	30438554.87	23000000	44507437.77	33577322.59	61914858.37	NA	NA	86532046.92	21532331.97	52311373.76	70003602.47	33009081.83
A0A072UH84	Coatomer subunit beta-like protein OS=Medicago truncatula GN=MTR_4g011950 PE=4 SV=1	18.79699248	16	53	9	1	931	105.013	4.98	0.84	178.3793187	16	NA	61313066.03	111175581.2	100327998.3	NA	95581689.02	13607824.53	17000000	12716410.79	NA	NA	53517178.19	NA	NA	NA	24847902.53	9250476.041	6428084.355
G7I8C5	26S proteasome non-ATPase regulatory subunit 3 OS=Medicago truncatula GN=MTR_1g026030 PE=4 SV=1	27.12215321	13	55	2	1	483	55.274	7.84	1.404	178.2530937	13	NA	NA	NA	NA	NA	NA	NA	NA	8265667.014	NA	NA	NA	NA	NA	NA	10854610.05	4250218.722	NA
I3S210	Uncharacterized protein OS=Medicago truncatula GN=MTR_1g047250 PE=2 SV=1	37.5	9	58	9	1	328	36.455	7.69	1.894	178.1521995	9	47161627.83	43941030.65	70748097.14	44852516.9	36020200.51	47790844.51	48343587.15	59000000	61462652.16	NA	37993208.54	32530049.49	NA	NA	NA	23540118.19	26251350.93	27797121.54
A2Q4X2	Isocitrate lyase and phosphorylmutase OS=Medicago truncatula GN=MTR_7g006260 PE=4 SV=1	22.38493724	10	53	7	1	478	51.498	5.58	1.154	177.6598375	10	97998187.71	107297865.5	22235116.24	NA	111954677.3	116822064.4	13965925.18	19000000	26492522.48	42413460.11	77393572.96	56665247.49	NA	NA	29813998.11	17001196.47	17500900.62	29534441.63
H8Y256	Polygalacturonase-inhibiting protein 1 (Fragment) OS=Medicago sativa subsp. varia GN=PGIP1 PE=4 SV=1	36.84210526	9	52	9	1	285	31.851	7.49	2.548	177.6308877	9	116372847.9	148173242.9	42954201.84	135737880.1	87616703.94	74341313.68	23276541.96	36000000	31791026.98	37700853.43	267359615.7	325300494.9	NA	NA	53002663.3	12947065	NA	26059801.44
G7K3B1	Glutathione S-transferase, amino-terminal domain protein OS=Medicago truncatula GN=MTR_5g090920 PE=3 SV=1	43.98148148	10	62	10	1	216	24.904	5.9	2.793	177.2134339	10	110247961.2	NA	36384735.67	283279054.1	287188085.1	281434973.2	87734658.17	130000000	116567098.9	NA	197001822.1	293819801.8	111969975.2	114563555.1	38095664.25	183089808.1	187509649.5	159833448.8
Q2HWC2	40S ribosomal protein S28-1 OS=Medicago truncatula GN=MTR_6g013210 PE=2 SV=2	64.61538462	6	46	6	1	65	7.521	11.17	11.915	177.1356168	6	483866051.8	337221863.2	656946616.3	141639527.1	111954677.3	143372533.5	118173213	160000000	233134197.8	NA	NA	NA	1483939430	597192999.9	46377330.39	78467060.63	80004117.11	93815285.19
A0A072V4G2	F0F1 ATP synthase subunit gamma OS=Medicago truncatula GN=MTR_2g023290 PE=3 SV=1	5.680705191	5	54	5	1	1021	111.629	4.96	0.272	177.0635426	5	361368317.2	327003018.8	353740485.7	200655996.7	199571381.2	297365254.7	123544722.7	170000000	169552143.9	483042184.6	323645850.5	839485148.1	620556489	426566428.5	463773303.9	222323338.5	200010292.8	191105210.6
G7IMU5	Ras-related small GTP-binding family protein OS=Medicago truncatula GN=MTR_2g034640 PE=2 SV=1	55.44041451	8	48	4	1	193	22.101	7.05	7.377	176.3873146	8	NA	NA	NA	39541034.64	NA	NA	26857548.42	25000000	15895513.49	NA	NA	NA	NA	NA	NA	17001196.47	20001029.28	24322481.35
A1BLP7	Thioredoxin OS=Medicago truncatula GN=MTR_1g023140 PE=2 SV=1	28.33333333	4	61	2	1	120	13.33	5.35	1.894	176.1347312	4	NA	NA	37900766.33	NA	NA	NA	NA	NA	NA	70689100.18	70357793.6	94442079.16	NA	NA	23188665.19	75851491.95	80004117.11	78179404.32
G7JKF2	Pyrophosphate--fructose 6-phosphate 1-phosphotransferase subunit beta OS=Medicago truncatula GN=PFP-BETA PE=3 SV=1	19.15641476	8	51	2	1	569	62.309	6.27	0.778	175.58096	8	NA	NA	NA	NA	NA	NA	NA	7200000	9007457.644	NA	NA	NA	NA	NA	NA	7585149.195	7750398.845	8165404.452
G7I8D0	60S ribosomal L23-like protein OS=Medicago truncatula GN=MTR_1g026090 PE=3 SV=1	19.35483871	4	62	2	1	186	20.316	9.92	0.968	175.303674	4	9799818.771	NA	NA	NA	NA	45135797.59	NA	89000000	61462652.16	NA	NA	NA	NA	NA	23188665.19	69312570.23	76253924.12	92077965.09
A0A072TXU3	Glutaredoxin C4 OS=Medicago truncatula GN=MTR_7g035245 PE=4 SV=1	72.89719626	7	45	7	1	107	11.183	7.08	9	175.2100841	7	97998187.71	81750754.7	70748097.14	118032939.2	121689866.6	53100938.34	73410632.34	120000000	78417866.55	31810095.08	NA	136416336.6	105224796	182814183.6	39751997.47	78467060.63	72503731.13	64280843.55
A0A072V7M3	Basic blue-like protein OS=Medicago truncatula GN=MTR_2g043730 PE=4 SV=1	35.2	3	46	3	1	125	13.346	8.47	1.783	174.9724605	3	79623527.51	66422488.2	65694661.63	112131292.3	107087082.6	111511970.5	17905032.28	35000000	32850727.88	229739575.6	225144939.5	283326237.5	NA	82875763.25	122568658.9	60158079.82	40002058.56	50382282.79
G7JGC9	Nodulin-like protein OS=Medicago truncatula GN=MTR_4g082860 PE=2 SV=1	28	4	40	4	1	125	12.695	4.91	4.337	174.8450806	4	91873300.98	168610931.6	NA	76721410.49	NA	20178356.57	214860387.3	310000000	169552143.9	54784052.64	32364585.05	NA	NA	NA	144100990.8	274634712.2	200010292.8	330090818.3
A0A072UAL5	Ketose-bisphosphate aldolase class-II family protein OS=Medicago truncatula GN=MTR_6g069685 PE=4 SV=1	16.06425703	9	56	9	1	747	80.732	6.47	0.613	174.8024483	9	116372847.9	122626132.1	NA	118032939.2	170365813.2	180543190.4	32229058.1	49000000	18014915.29	323991709.2	102722378.7	40924900.97	90385401.66	NA	89441994.32	57542511.13	60003087.83	62543523.46
G7I5U3	Peptide N-acetyl-beta-D-glucosaminyl asparaginase amidase A OS=Medicago truncatula GN=MTR_1g023030 PE=4 SV=2	11.8616145	8	51	8	1	607	68.933	7.77	0.855	174.21736	8	91873300.98	91969599.05	136442758.8	82623057.45	58411135.96	50976900.81	23276541.96	34000000	32850727.88	88361375.23	NA	70306881.15	242826452.2	170626571.4	26501331.65	27463471.22	23751222.27	20847841.15
A0A072TT91	Chitinase (Class Ib) / Hevein OS=Medicago truncatula GN=MTR_8g074335 PE=3 SV=1	41.42394822	8	45	1	1	309	33.414	8.1	2.162	174.0618429	8	NA	NA	NA	NA	NA	NA	NA	NA	21194017.99	NA	NA	NA	NA	NA	NA	NA	NA	NA
A0A072TM68	Cytochrome b5-like heme/steroid-binding domain protein OS=Medicago truncatula GN=MTR_8g027080 PE=3 SV=1	32.20338983	4	43	4	1	177	19.826	6.39	1.848	173.7178693	4	134747508.1	214595731.1	96015274.7	112131292.3	97351893.27	116822064.4	114592206.6	150000000	148358125.9	NA	267359615.7	NA	NA	NA	97723660.46	113777237.9	120006175.7	102501885.7
G7L9X9	26S proteasome regulatory complex protein OS=Medicago truncatula GN=MTR_8g023550 PE=3 SV=1	30.90024331	11	46	11	1	411	46.181	5.97	1.239	173.5508707	11	14087239.48	NA	20213742.04	76721410.49	48675946.63	46728825.74	44762580.7	17000000	29671625.18	NA	239216498.2	27283267.31	NA	NA	NA	23540118.19	27501415.26	36483722.02
A0A072U7P3	Heat shock cognate 70 kDa protein OS=Medicago truncatula GN=MTR_6g033760 PE=3 SV=1	6.677265501	3	39	0	0	629	70.429	6.55	0.096	173.5197954	3	NA	NA	NA	NA	NA	NA	NA	NA	NA	NA	NA	NA	NA	NA	NA	NA	NA	NA
I3SXX2	Uncharacterized protein OS=Medicago truncatula PE=2 SV=1	47	7	46	1	1	200	23.039	7.97	2.36	173.4702516	7	NA	NA	NA	NA	NA	NA	NA	NA	NA	NA	NA	NA	NA	NA	NA	NA	NA	NA
B7FHV2	Putative uncharacterized protein OS=Medicago truncatula PE=2 SV=1	22.25913621	10	46	10	1	301	34.257	6.32	1.894	173.2024226	10	51449048.55	81750754.7	121282452.2	43082022.81	33099643.71	26550469.17	13070673.56	25000000	15895513.49	NA	18293026.34	30431336.62	NA	NA	19875998.74	18308980.81	30001543.92	19110521.06
G7KEZ8	Gamma carbonic anhydrase-like protein OS=Medicago truncatula GN=MTR_5g020850 PE=4 SV=1	33.33333333	7	42	6	1	270	29.22	6.54	2.594	173.1396587	7	NA	51094221.69	75801532.65	19475434.97	28718808.51	34515609.92	44762580.7	49000000	44507437.77	NA	35178896.8	72405594.02	NA	NA	72878662.04	62773648.51	48752508.86	53856922.98
A0A072TCT6	Uncharacterized protein OS=Medicago truncatula GN=MTR_1527s0010 PE=4 SV=1	36.14457831	8	48	7	1	249	27.026	6.32	4.817	173.1015248	8	NA	NA	NA	42491858.12	34559922.11	43542769.44	34019561.33	44000000	39208933.27	NA	NA	NA	NA	NA	NA	48388020.72	30001543.92	45170322.5
G7IMZ2	Disease-resistance response protein OS=Medicago truncatula GN=MTR_2g035170 PE=2 SV=1	42.03821656	8	54	8	1	157	17.194	5.19	4.878	172.9168994	8	214371035.6	199267464.6	232458033.5	82623057.45	NA	84961501.35	66248619.43	89000000	77358165.65	223848817.2	197001822.1	230858415.7	175374659.9	NA	130850325	54926942.44	NA	60806203.36
G7JNN1	Acyl-[acyl-carrier-protein] desaturase OS=Medicago truncatula GN=MTR_4g087440 PE=3 SV=1	46.5648855	14	51	14	1	393	44.611	6.07	2.06	172.7275655	14	NA	NA	NA	64918116.57	17036581.32	24957441.02	28648051.65	30000000	32850727.88	NA	11257246.98	NA	NA	NA	NA	34002392.94	35001801.24	33009081.83
I3SKQ8	60S ribosomal protein L24-2 OS=Medicago truncatula GN=MTR_7g103320 PE=2 SV=1	32.51533742	6	55	6	1	163	18.521	10.71	2.162	172.6225525	6	37361809.06	NA	65694661.63	118032939.2	150895434.6	111511970.5	130706735.6	150000000	74179062.95	111924408.6	46436143.77	146909900.9	114668046.9	40219120.4	72878662.04	170011964.7	97505017.73	154621488.6
G7KLS1	Chaperone protein ClpB3 OS=Medicago truncatula GN=MTR_6g013660 PE=3 SV=1	12.52566735	12	55	1	1	974	109.889	7.09	0.436	171.6234791	12	NA	NA	NA	NA	NA	NA	NA	18000000	14835812.59	NA	39400364.41	NA	NA	NA	NA	NA	NA	NA
G7ITF9	RAB GTPase-like protein A1D OS=Medicago truncatula GN=MTR_2g075950 PE=2 SV=1	47.00460829	13	54	8	1	217	24.009	6.37	3.16	171.6007159	13	NA	NA	NA	NA	2433797.332	2017835.657	13965925.18	NA	12716410.79	NA	NA	NA	NA	NA	NA	1961676.516	7625392.412	6254352.346
I3SYK2	Gamma carbonic anhydrase-like protein OS=Medicago truncatula GN=MTR_1g022405 PE=2 SV=1	32.72058824	6	45	4	1	272	29.589	6.43	1.336	171.4767478	6	NA	NA	NA	NA	NA	NA	10026818.08	25000000	24373120.68	NA	NA	NA	NA	NA	NA	14385627.78	43752251.54	26059801.44
G7J5P8	Pyridoxine/pyridoxamine 5'-phosphate oxidase OS=Medicago truncatula GN=MTR_3g100890 PE=2 SV=2	31.60813309	13	50	13	1	541	60.978	8.6	1.865	171.3591118	13	NA	97079021.22	NA	17704940.88	21417416.52	NA	17009780.66	20000000	22253718.88	58318507.65	NA	24135198.01	NA	NA	79503994.95	17001196.47	21251093.61	29534441.63
A0A072UWP2	Cyanogenic beta-glucosidase, putative OS=Medicago truncatula GN=MTR_4g066210 PE=3 SV=1	18.40607211	9	45	9	1	527	60.182	6.16	1.297	171.1411877	9	NA	NA	NA	7672141.049	26285011.18	15399272.12	26857548.42	25000000	18014915.29	NA	NA	NA	NA	NA	NA	43156883.35	37501929.9	50382282.79
I3SYR8	Adenine nucleotide alpha hydrolase superfamily protein OS=Medicago truncatula GN=MTR_4g064933 PE=2 SV=1	38.41463415	7	57	7	1	164	17.773	6.95	3.394	170.818632	7	73498640.78	61313066.03	37900766.33	51934493.25	37480478.91	48852863.28	89525161.39	98000000	75238763.85	94252133.58	98500911.04	81849801.94	63404684.75	42656642.85	38095664.25	71928138.92	66253409.48	76442084.23
G7JQF7	Acyl-CoA dehydrogenase OS=Medicago truncatula GN=MTR_4g060480 PE=2 SV=1	25.41966427	8	47	8	1	417	45.53	6.96	1.212	170.713295	8	128622621.4	61313066.03	116229016.7	64918116.57	48675946.63	84961501.35	10922069.69	30000000	26492522.48	NA	NA	NA	63404684.75	NA	23188665.19	27463471.22	25001286.6	24322481.35
G7IC05	Uncharacterized protein OS=Medicago truncatula GN=MTR_1g101620 PE=3 SV=2	18.328585	16	53	16	1	1053	120.874	7.03	0.728	170.3283072	16	NA	NA	NA	NA	22390935.45	10620187.67	16830730.34	22000000	18014915.29	NA	16885870.46	NA	NA	NA	NA	22232333.85	23751222.27	22585161.25
G7JHA8	RNA-binding (RRM/RBD/RNP motif) family protein OS=Medicago truncatula GN=MTR_4g070190 PE=4 SV=1	44.51219512	6	55	5	1	164	16.354	5.38	1.683	170.0241022	6	673737540.5	306565330.1	656946616.3	NA	189836191.9	NA	41181574.24	130000000	116567098.9	NA	NA	NA	NA	39000359.18	NA	287712555.7	275014152.6	104239205.8
B7FIZ2	NADH-ubiquinone oxidoreductase 39 kDa subunit OS=Medicago truncatula GN=MTR_1g069455 PE=2 SV=1	42.42424242	15	51	15	1	396	43.825	9.33	2.831	169.8675094	15	NA	NA	NA	NA	31152605.85	47790844.51	60877109.75	54000000	70999960.25	NA	137901275.5	115429207.9	NA	NA	NA	43156883.35	46252380.2	48644962.69
M1VNS8	Apyrase OS=Medicago truncatula GN=MtAPY1;5 PE=2 SV=1	26.37362637	13	55	11	1	455	50.085	5.8	1.913	169.6822267	13	NA	NA	9096183.919	NA	NA	NA	15398327.76	23000000	19074616.19	NA	154787145.9	70306881.15	32376860.3	36562836.73	182196655.1	379257459.7	350018012.4	486449626.9
A0A072UWF5	Eukaryotic aspartyl protease family protein OS=Medicago truncatula GN=MTR_3g053980 PE=3 SV=1	16.87242798	5	37	5	1	486	52.08	8.44	0.778	169.6604125	5	NA	NA	NA	NA	NA	NA	21486038.73	50000000	43447736.87	NA	NA	NA	NA	NA	NA	39233530.32	41252122.89	38221042.11
A0A072U545	50S ribosomal protein L7/L12 OS=Medicago truncatula GN=MTR_6g006060 PE=3 SV=1	27.0718232	7	53	7	1	181	19.14	6.89	2.162	169.0370336	7	61248867.32	86860176.88	NA	76721410.49	53543541.3	74341313.68	66248619.43	90000000	60402951.26	48304218.46	NA	NA	148393943	78000718.35	67909662.35	122931728.3	107505532.4	123349726.8
G7L755	Pectinacetylesterase family protein OS=Medicago truncatula GN=MTR_8g072010 PE=4 SV=1	31.77339901	7	49	7	1	406	45.609	5.19	1.081	168.9944277	7	NA	NA	NA	123934586.2	73013919.95	95581689.02	8236314.848	9100000	25432821.58	NA	NA	NA	283297527.6	195001795.9	215323319.7	12554729.7	12500643.3	14072292.78
A0A072TNR2	2-oxoglutarate (2OG) and Fe(II)-dependent oxygenase superfamily protein OS=Medicago truncatula GN=MTR_8g036165 PE=4 SV=1	28.125	10	50	10	1	352	39.671	6.39	2.03	168.6038098	10	159247055	86860176.88	126335887.8	29508234.8	155763029.2	34515609.92	13428774.21	7200000	11656709.89	58907583.49	64729170.11	NA	296787886	134063734.7	6625332.912	14385627.78	11750604.7	16852004.93
B7FIP5	ATP-dependent Clp protease proteolytic subunit OS=Medicago truncatula GN=MTR_4g075100 PE=2 SV=1	18.06722689	4	46	4	1	238	26.104	7.37	1.683	167.9936266	4	79623527.51	102188443.4	75801532.65	82623057.45	77881514.61	58411032.18	19695535.51	42000000	33910428.78	141378200.4	NA	99688861.33	NA	NA	64596995.9	47080236.38	31251608.25	59068883.27
G7LIK7	Isochorismatase hydrolase family protein OS=Medicago truncatula GN=MTR_8g068830 PE=4 SV=2	20.90163934	3	45	3	1	244	26.88	5.44	1.054	167.9907255	3	73498640.78	56203643.86	39922140.53	23606587.84	58411135.96	40356713.14	57296103.29	33000000	56164147.66	159050475.4	337717409.3	93392722.72	NA	42656642.85	31470331.33	71928138.92	67503473.81	39958362.21
G7J745	Glucose-1-phosphate adenylyltransferase OS=Medicago truncatula GN=MTR_3g116860 PE=3 SV=2	38.22393822	16	46	9	1	518	57.21	7.24	1.748	167.8959501	16	NA	NA	NA	NA	NA	NA	17009780.66	24000000	11656709.89	NA	NA	NA	NA	NA	NA	30079039.91	25001286.6	17373200.96
G7JTZ5	Aldo/keto reductase family oxidoreductase OS=Medicago truncatula GN=MTR_4g092750 PE=4 SV=1	31.32911392	8	52	8	1	316	34.268	5.57	2.02	167.427436	8	24499546.93	56203643.86	NA	36000046.46	58411135.96	53100938.34	41181574.24	38000000	36029830.58	94252133.58	111165313.9	NA	95781545.04	114563555.1	46377330.39	81082629.32	98755082.06	74704764.13
G7KHG7	Molybdenum cofactor biosynthesis protein CNX1 OS=Medicago truncatula GN=MTR_5g087490 PE=4 SV=1	18.22358346	7	44	7	1	653	68.799	6.68	0.48	167.0465193	7	67373754.05	47006683.95	29309925.96	27737740.72	17036581.32	23364412.87	13249723.89	35000000	29671625.18	NA	NA	40924900.97	8094215.074	NA	7950399.495	27463471.22	11500591.83	17373200.96
G7K6N4	Triacylglycerol lipase-like protein OS=Medicago truncatula GN=MTR_5g017260 PE=4 SV=1	29.42430704	11	53	11	1	469	54.554	7.03	0.962	166.7460598	11	NA	43430088.44	44975576.04	41901693.42	44781870.9	30798544.24	134287742.1	120000000	116567098.9	NA	197001822.1	NA	NA	NA	NA	61465864.16	67503473.81	76442084.23
A0A072U6I0	SPFH/band 7/PHB domain membrane-associated family protein OS=Medicago truncatula GN=MTR_6g011380 PE=4 SV=1	36.36363636	9	53	6	1	286	31.329	5.43	1.683	166.7006209	9	NA	56203643.86	65694661.63	NA	47215668.23	NA	26857548.42	35000000	45567138.67	NA	NA	15740346.53	NA	NA	NA	58850295.48	72503731.13	67755483.75
G7JLS7	Ferritin OS=Medicago truncatula GN=MTR_4g014540 PE=3 SV=1	25.2	6	47	4	1	250	28.058	6.04	2.793	166.0726547	6	NA	NA	NA	100327998.3	107087082.6	100891782.9	59086606.52	77000000	84776071.94	NA	NA	NA	NA	NA	NA	235401181.9	225011579.4	243224813.5
G7ZUR6	Purple acid phosphatase OS=Medicago truncatula GN=MTR_011s1005 PE=4 SV=1	19.88130564	5	40	5	1	337	38.396	6.47	1.565	166.0638161	5	8574841.425	56203643.86	70748097.14	59016469.61	82749109.28	14337253.35	13428774.21	33000000	20134317.09	253302609	NA	37776831.66	NA	NA	NA	35310177.29	36251865.57	24322481.35
G7L831	TCP-1/cpn60 chaperonin family protein OS=Medicago truncatula GN=MTR_8g088270 PE=3 SV=1	32.90441176	14	47	14	1	544	58.816	6.16	0.931	165.8650818	14	NA	NA	NA	28918070.11	31152605.85	29205516.09	21486038.73	28000000	30731326.08	NA	NA	NA	NA	NA	NA	41849099.01	41252122.89	38221042.11
Q2HTY1	FAD-dependent pyridine nucleotide-disulphide oxidoreductase; Calcium-binding EF-hand OS=Medicago truncatula GN=MTR_4g091240 PE=4 SV=1	25.77854671	12	52	12	1	578	65.391	8.02	0.905	165.4889855	12	79623527.51	32700301.88	90961839.19	88524704.41	58411135.96	58411032.18	13249723.89	9100000	5298504.496	NA	NA	NA	26980716.91	40219120.4	NA	15693412.13	15000771.96	5559424.307
B7FGW0	Uncharacterized protein OS=Medicago truncatula PE=2 SV=1	28.49462366	5	50	5	1	186	20.087	8.98	1.581	165.2833736	5	67373754.05	51094221.69	47502293.79	18885270.27	15576302.92	18585328.42	26857548.42	27000000	15895513.49	48893294.29	NA	50369108.88	75546007.36	63375583.66	38095664.25	19616765.16	32501672.58	16852004.93
G7IC41	Phosphogluco-mutase OS=Medicago truncatula GN=MTR_1g102010 PE=4 SV=1	24.88114105	14	47	14	1	631	69.452	6.25	1.024	164.9522824	14	NA	NA	NA	NA	NA	NA	35810064.56	23000000	32850727.88	NA	42214676.16	NA	NA	NA	19875998.74	30079039.91	45002315.87	38221042.11
G7IBR5	Uncharacterized protein OS=Medicago truncatula GN=MTR_1g086170 PE=4 SV=1	21.52917505	8	46	8	1	497	55.746	5.91	0.778	164.6253893	8	54511491.91	24014284.19	80854968.16	37180375.85	39427516.77	69031219.85	17546931.63	10000000	31791026.98	NA	42214676.16	NA	45867218.75	71906912.23	38095664.25	47080236.38	42502187.22	39958362.21
A0A072VFT5	Protein ROOT HAIR DEFECTIVE 3 homolog OS=Medicago truncatula GN=MTR_2g029340 PE=3 SV=1	21.60864346	14	46	13	1	833	92.952	5.67	0.795	164.1823061	14	NA	NA	NA	NA	NA	NA	16830730.34	17000000	24373120.68	NA	16885870.46	60862673.24	NA	NA	NA	26155686.88	17500900.62	7123012.394
Q2HW32	Lissencephaly type-1-like homology motif; CTLH, C-terminal to LisH motif; Nitrous oxide reductase, N-terminal; WD40-like; Quinonprotein alcohol dehydrogenase-like OS=Medicago truncatula GN=MTR_1g083700 PE=4 SV=1	15.86879433	16	51	9	1	1128	124.717	7.64	0.697	163.9593749	16	NA	24014284.19	31331300.16	27737740.72	22877694.92	40356713.14	7520113.557	17000000	16955214.39	33577322.59	37993208.54	NA	NA	NA	NA	18308980.81	17500900.62	19110521.06
A0A072V0K8	Alpha-galactosidase OS=Medicago truncatula GN=MTR_3g094160 PE=3 SV=1	15.01154734	7	60	6	1	433	47.841	6.38	1.291	163.7152529	7	NA	86860176.88	20213742.04	135737880.1	126557461.2	58411032.18	145030761.5	190000000	148358125.9	NA	154787145.9	241351980.1	NA	NA	46377330.39	130778434.4	75003859.79	161570768.9
A0A072TYS6	ATP-dependent chaperone ClpB OS=Medicago truncatula GN=MTR_7g028970 PE=3 SV=1	13.24503311	10	48	6	0	906	100.717	6.14	0.362	163.5739453	10	NA	15839208.72	55587790.61	57245975.52	47702427.7	53100938.34	34019561.33	45000000	40268634.17	64798341.84	83022196.45	115429207.9	NA	NA	NA	6146586.416	15000771.96	9902724.548
G7L840	Import component Toc86/159, G and M domain protein OS=Medicago truncatula GN=MTR_8g088370 PE=4 SV=1	16.14996395	15	44	15	1	1387	149.34	4.41	0.567	163.5293362	15	NA	41897261.79	70748097.14	64918116.57	58411135.96	106201876.7	17725981.96	24000000	18014915.29	NA	NA	NA	NA	NA	23188665.19	26155686.88	23751222.27	31271761.73
O81692	Glycolate oxidase (Fragment) OS=Medicago sativa PE=2 SV=1	21.90812721	7	67	1	1	283	30.531	9.79	0.905	163.4098306	7	140872394.8	137954398.6	NA	135737880.1	NA	NA	69829625.89	66000000	NA	212067300.6	168858704.6	220364851.4	68800828.13	79219479.58	119255992.4	96776041.46	122506304.3	125087046.9
A0A072TYI8	Acetylornithine aminotransferase OS=Medicago truncatula GN=MTR_7g451450 PE=3 SV=1	30.85106383	9	39	9	1	470	50.451	6.92	1.807	163.2897062	9	NA	NA	NA	153442821	NA	15399272.12	34019561.33	47000000	45567138.67	NA	NA	NA	NA	NA	6294066.267	44464667.69	17500900.62	50382282.79
A0A072U870	Glycosyltransferase OS=Medicago truncatula GN=MTR_6g038220 PE=3 SV=1	19.07894737	7	51	6	1	456	50.999	5.45	0.719	163.2677386	7	NA	34233128.53	28299238.86	59016469.61	82749109.28	74341313.68	60877109.75	62000000	70999960.25	55962204.31	337717409.3	NA	NA	67031867.34	89441994.32	12293172.83	55002830.51	62543523.46
G7KVR0	Polygalacturonase inhibiting protein, putative OS=Medicago truncatula GN=MTR_7g023670 PE=4 SV=1	18.01801802	4	49	1	1	222	23.859	7.88	4.337	163.0881329	4	128622621.4	301455908	368900792.2	NA	NA	NA	NA	NA	NA	NA	NA	NA	NA	NA	NA	NA	NA	NA
G7KRI7	Isopentenyl-diphosphate delta-isomerase OS=Medicago truncatula GN=MTR_7g080060 PE=4 SV=1	28.22299652	8	45	3	1	287	32.914	6.62	1.096	163.0212634	8	NA	NA	NA	NA	5841113.596	5841103.218	26857548.42	21000000	26492522.48	70689100.18	46436143.77	NA	NA	NA	NA	12947065	12500643.3	15462148.86
G7J970	NAD(P)-binding rossmann-fold protein OS=Medicago truncatula GN=MTR_3g105660 PE=2 SV=1	22.02797203	5	44	5	1	286	30.472	9.35	1.154	161.6803584	5	73498640.78	66422488.2	49018324.45	NA	25798251.72	58411032.18	44762580.7	61000000	62522353.06	NA	NA	NA	NA	24375224.49	19875998.74	69312570.23	76253924.12	95552605.28
G7JCN3	Aspartate aminotransferase OS=Medicago truncatula GN=MTR_4g080140 PE=3 SV=1	18.86792453	7	41	4	1	424	47.288	8.02	0.911	161.4363449	7	NA	31167475.23	32341987.26	31868893.59	33099643.71	18585328.42	NA	14000000	27552223.38	NA	NA	NA	NA	NA	NA	12162394.4	10500540.37	NA
A0A072U0S5	Alpha-galactosidase OS=Medicago truncatula GN=MTR_7g073650 PE=3 SV=1	24.01960784	8	50	5	1	408	45.375	8.19	0.874	161.4033227	8	45936650.49	6642248.82	43964888.94	56655810.82	102219487.9	NA	76991638.8	78000000	180149152.9	41235308.44	154787145.9	81849801.94	NA	NA	77847661.72	104622747.5	86254438.76	99027245.48
G7L8W1	Glutelin type-B-like protein OS=Medicago truncatula GN=MTR_8g088880 PE=2 SV=1	20.39106145	8	52	3	1	358	38.615	5.55	2.34	160.9223372	8	NA	NA	NA	NA	NA	NA	105639690.4	150000000	65701455.76	NA	NA	NA	NA	NA	NA	88929335.4	81254181.44	111188486.1
A0A072TVG7	RAD23 UV excision repair family protein OS=Medicago truncatula GN=MTR_7g407040 PE=4 SV=1	13.51351351	3	41	2	1	370	39.617	4.5	1.424	160.7515454	3	159247055	173720353.7	166763371.8	70819763.53	92484298.6	16992300.27	8952516.139	32000000	NA	NA	NA	NA	89036365.81	NA	38095664.25	54926942.44	28751479.59	17373200.96
A0A072UQU8	ATP-dependent zinc metalloprotease FTSH protein OS=Medicago truncatula GN=MTR_4g094662 PE=3 SV=1	24.35158501	14	50	6	1	694	74.539	5.57	1.031	160.7433569	14	NA	NA	NA	NA	NA	NA	13428774.21	21000000	25432821.58	NA	NA	NA	NA	NA	NA	32694608.6	33751736.91	34746401.92
B7FJ14	Phosphoribosylformylglycinamidine cyclo-ligase OS=Medicago truncatula GN=MTR_8g093860 PE=2 SV=1	37.94871795	10	38	10	1	390	41.079	5.72	1.555	160.6223159	10	NA	NA	NA	56655810.82	2531149.225	NA	15219277.44	38000000	36029830.58	NA	NA	NA	28329752.76	18281418.36	23188665.19	45772452.04	30001543.92	26059801.44
I3SIU5	Chorismate mutase OS=Medicago truncatula GN=MTR_6g013425 PE=2 SV=1	27.21518987	8	49	8	1	316	35.63	6.65	1.462	160.214941	8	NA	NA	NA	29508234.8	15089543.46	20709365.95	17905032.28	26000000	22253718.88	NA	NA	NA	NA	NA	NA	26155686.88	25001286.6	38221042.11
I3T8F4	Glutathione peroxidase OS=Medicago truncatula PE=2 SV=1	45.45454545	9	52	6	1	198	22.756	8.7	2.594	160.1022059	9	32461899.68	56203643.86	33858017.92	10622964.53	26771770.65	30267534.86	14682126.47	38000000	34970129.68	NA	29550273.31	NA	NA	NA	NA	28771255.57	36251865.57	46907642.59
G7IM71	RAB GTPase-like protein A1D OS=Medicago truncatula GN=MTR_2g083860 PE=4 SV=1	43.57798165	8	50	3	1	218	24.089	6.09	1.512	160.0073273	8	NA	NA	NA	NA	39914276.24	NA	14861176.79	11000000	11656709.89	NA	22514493.95	NA	NA	NA	NA	7977484.498	25001286.6	16157076.89
G7LHY2	Transmembrane protein, putative OS=Medicago truncatula GN=MTR_8g085580 PE=2 SV=1	26.74418605	4	38	4	1	172	19.347	7.85	1.276	159.2870569	4	3674932.039	25547110.84	NA	31278728.89	48675946.63	NA	71620129.11	42000000	51925344.06	NA	21107338.08	NA	NA	NA	NA	62773648.51	66253409.48	59068883.27
G7JCU3	Peroxidase OS=Medicago truncatula GN=MTR_4g095450 PE=3 SV=1	26.93498452	10	51	10	1	323	35.398	8.92	1.848	159.0572739	10	918733009.8	817507547	960152747	NA	NA	NA	1790503.228	5500000	NA	188504267.2	NA	NA	148393943	92625853.05	21532331.97	6146586.416	5750295.917	6601816.365
G7KFF1	Niemann-pick C1-like protein OS=Medicago truncatula GN=MTR_5g099070 PE=4 SV=2	11.79104478	11	44	11	1	1340	147.073	5.25	0.624	158.9381962	11	37361809.06	10218844.34	28804582.41	20065599.67	17036581.32	20709365.95	NA	9100000	7841786.655	26508412.57	18293026.34	NA	NA	NA	NA	17001196.47	13750707.63	14767220.82
G7K2Q8	Threonyl-tRNA synthetase/threonine-tRNA ligase, putative OS=Medicago truncatula GN=MTR_5g034820 PE=3 SV=1	22.22222222	14	50	14	1	711	81.969	7.02	0.826	158.9032075	14	17762171.52	30145590.8	27288551.75	36590211.16	21904175.98	NA	21486038.73	27000000	25432821.58	164941233.8	46436143.77	24135198.01	NA	NA	NA	19616765.16	51252637.52	20847841.15
G7J579	FH protein interacting protein FIP1, putative OS=Medicago truncatula GN=MTR_3g100750 PE=4 SV=1	37.20930233	7	49	6	1	258	28.079	6.29	1.448	158.4881001	7	NA	56203643.86	111175581.2	88524704.41	73013919.95	63721126.01	59086606.52	24000000	25432821.58	NA	NA	36727475.23	60706613.05	59719299.99	19875998.74	24847902.53	27501415.26	33009081.83
G7IBA6	RNA-binding KH domain protein OS=Medicago truncatula GN=MTR_1g016760 PE=4 SV=2	12.12121212	7	43	7	1	627	65.428	6.01	1.089	158.3805475	7	23887058.25	45473857.3	NA	23016423.15	20443897.59	19647347.19	14503076.15	27000000	27552223.38	82470616.88	40807520.29	65060098.98	NA	NA	28157664.88	31386824.25	28751479.59	33009081.83
A0A072UKA3	Nitrilase/nitrile hydratase NIT4A-like protein OS=Medicago truncatula GN=MTR_4g052390 PE=4 SV=1	22	6	43	6	1	350	37.844	5.44	1.336	157.3938067	6	NA	NA	NA	14754117.4	21417416.52	31329553.62	10026818.08	17000000	22253718.88	27686564.24	36586052.67	38826188.1	NA	NA	14575732.41	18308980.81	18750964.95	19110521.06
G7KFG1	Homoserine kinase OS=Medicago truncatula GN=MTR_5g099180 PE=3 SV=1	32.27513228	11	40	11	1	378	40.036	8.41	2.311	157.3750629	11	195996375.4	3832066.627	17181680.73	48393505.08	63278730.62	84961501.35	41181574.24	30000000	38149232.37	NA	NA	NA	NA	NA	NA	30079039.91	31251608.25	17373200.96
G7KNT0	17.6 kDa class I heat shock protein OS=Medicago truncatula GN=MTR_6g061850 PE=3 SV=1	42.7672956	7	55	1	1	159	18.103	6.07	3.642	157.3087122	7	NA	NA	NA	21836093.75	NA	NA	NA	NA	NA	NA	NA	NA	NA	NA	NA	NA	NA	NA
P27879	18.1 kDa class I heat shock protein (Fragment) OS=Medicago sativa GN=HSP18.1 PE=2 SV=1	47.55244755	6	55	1	1	143	16.457	5.3	3.437	156.903589	6	NA	NA	NA	NA	NA	19647347.19	NA	NA	NA	NA	NA	NA	NA	NA	NA	NA	NA	NA
Q38JC8	Temperature-induced lipocalin OS=Medicago truncatula GN=TIL PE=2 SV=1	46.73913043	9	43	9	1	184	21.357	6.55	4.08	156.8500218	9	28786967.64	19926746.46	NA	33639387.68	42348073.57	39825703.76	7520113.557	10000000	6676115.665	NA	NA	NA	60706613.05	46312926.52	NA	19616765.16	20001029.28	13551096.75
G7JI82	Bacterial long-chain fatty acid CoA synthetase OS=Medicago truncatula GN=MTR_3g082660 PE=4 SV=1	22.00825309	15	49	14	1	727	79.374	7.49	1.188	156.7255834	15	6737375.405	NA	NA	165246114.9	27258530.11	122132158.2	25067045.19	37000000	28611924.28	288647159.1	105536690.4	272832673.1	NA	41437881.63	59627996.21	31386824.25	26251350.93	26059801.44
A0A072TYY4	Ribulose-phosphate 3-epimerase OS=Medicago truncatula GN=MTR_7g029630 PE=3 SV=1	19.7309417	4	32	4	1	223	24.121	5.54	2.511	156.3394234	4	171496828.5	107297865.5	146549629.8	64918116.57	77881514.61	90271595.19	12175421.95	54000000	40268634.17	NA	NA	NA	188865018.4	108469749	49689996.84	47080236.38	45002315.87	31271761.73
A0A072UME9	Delta(24)-sterol reductase-like protein OS=Medicago truncatula GN=MTR_4g074350 PE=4 SV=1	26.80776014	13	50	13	1	567	65.87	8.38	1.228	156.0916677	13	NA	NA	NA	40131199.33	73013919.95	NA	57296103.29	57000000	68880558.45	NA	52064767.26	NA	NA	NA	NA	40541314.66	46252380.2	38221042.11
A0A072V7S2	ATP-dependent zinc metalloprotease FTSH protein OS=Medicago truncatula GN=MTR_2g438140 PE=3 SV=1	18.69565217	10	48	3	1	690	74.138	6.44	0.719	155.9024501	10	33686877.02	27079937.5	NA	NA	25311492.25	36639647.46	2327654.196	10000000	13776111.69	NA	NA	NA	NA	NA	NA	24847902.53	22501157.94	22585161.25
G7KNB7	Pantothenate kinase OS=Medicago truncatula GN=MTR_6g060550 PE=4 SV=2	29.97275204	11	54	9	1	367	40.898	5.05	1.913	155.8323371	11	NA	NA	NA	43082022.81	38940757.31	NA	23276541.96	17000000	NA	NA	33771740.93	NA	NA	NA	64596995.9	27463471.22	17500900.62	12856168.71
G7KKP1	Kunitz type trypsin inhibitor / miraculin OS=Medicago truncatula GN=MTR_6g078070 PE=2 SV=1	36.45320197	8	45	8	1	203	22.273	8.7	2.652	155.7301841	8	251120356	281018219.3	181923678.4	34819717.07	36020200.51	39294694.37	34019561.33	28000000	46626839.57	NA	63322014.24	NA	NA	NA	39751997.47	18308980.81	11875611.13	12161240.67
I3ST38	Cytochrome C oxidase subunit 5b OS=Medicago truncatula GN=MTR_4g011340 PE=2 SV=1	30.12820513	3	37	3	1	156	17.267	6.04	1.31	154.9957285	3	NA	NA	NA	36590211.16	53543541.3	24957441.02	32229058.1	71000000	44507437.77	111924408.6	43621832.03	NA	NA	NA	NA	45772452.04	55002830.51	60806203.36
G7KN60	Small GTPase family RAB protein OS=Medicago truncatula GN=MTR_6g021790 PE=4 SV=1	37.91469194	7	41	3	1	211	23.24	7.34	1.818	154.945673	7	NA	NA	NA	24196752.54	34073162.64	28674506.71	NA	5000000	9219397.824	24741185.06	NA	16789702.96	NA	NA	NA	NA	NA	5211960.288
G7JFK4	Eukaryotic translation initiation factor iso4G OS=Medicago truncatula GN=MTR_4g130570 PE=4 SV=1	17.32991014	12	51	12	1	779	85.302	6.67	0.585	154.5009793	12	73498640.78	71531910.37	47502293.79	33049222.98	27745289.58	35577628.69	21486038.73	18000000	18014915.29	54784052.64	73172105.34	188884158.3	17537465.99	15843895.92	NA	15693412.13	21251093.61	16157076.89
G7J6L9	Glycoside hydrolase family 3 protein OS=Medicago truncatula GN=MTR_3g079750 PE=4 SV=1	21.37161085	13	49	11	1	627	68.44	8.7	1.448	154.0477707	13	140872394.8	143063820.7	106122145.7	147541174	136292650.6	95581689.02	19695535.51	37000000	41328335.07	141378200.4	295502733.1	146909900.9	NA	NA	44720997.16	44464667.69	48752508.86	31271761.73
A0A072VP40	Pyruvate kinase OS=Medicago truncatula GN=MTR_1g091040 PE=3 SV=1	26.99619772	12	48	10	1	526	57.979	7.72	1.19	154.0262307	12	NA	NA	NA	23606587.84	36993719.44	18585328.42	60877109.75	23000000	22253718.88	NA	105536690.4	51418465.32	NA	NA	NA	23540118.19	26251350.93	31271761.73
A0A072UF37	CS domain protein OS=Medicago truncatula GN=MTR_7g108860 PE=4 SV=1	31.40495868	7	43	7	1	242	25.522	4.5	1.955	153.9134015	7	NA	29123706.36	NA	42491858.12	NA	NA	84153651.71	140000000	137761116.9	212067300.6	32364585.05	43023613.84	NA	NA	19875998.74	156934121.3	137507076.3	147672208.2
G7JUB1	Subtilisin-like serine protease OS=Medicago truncatula GN=MTR_4g127480 PE=3 SV=2	14.79217604	8	38	6	1	818	87.34	7.18	0.668	153.3660955	8	NA	NA	NA	4072136.403	NA	NA	17367881.31	21000000	18014915.29	NA	NA	NA	NA	NA	NA	14385627.78	16250836.29	11987508.66
B7FFD7	Peptidyl-prolyl cis-trans isomerase OS=Medicago truncatula GN=MTR_2g009390 PE=2 SV=1	32.14285714	4	41	4	1	112	12.148	7.97	2.162	153.2818	4	104123074.4	71531910.37	NA	70819763.53	121689866.6	100891782.9	143240258.2	190000000	180149152.9	NA	136494119.6	70306881.15	90385401.66	43875404.07	51346330.07	143856277.8	93754824.74	123349726.8
G7KRM5	Pyrroline-5-carboxylate reductase OS=Medicago truncatula GN=MTR_7g090160 PE=1 SV=1	39.41605839	9	42	9	1	274	28.466	8.28	2.981	153.2726233	9	61248867.32	107297865.5	101068710.2	64918116.57	58411135.96	63721126.01	19695535.51	28000000	10597008.99	NA	NA	65060098.98	32376860.3	18281418.36	NA	11377723.79	27501415.26	11813776.65
G7IEZ8	Chalcone-flavonone isomerase family protein OS=Medicago truncatula GN=MTR_1g115840 PE=2 SV=1	30.22222222	7	53	3	1	225	25.061	5.76	1.818	153.218575	7	NA	NA	NA	NA	NA	NA	14144975.5	29000000	14835812.59	NA	102722378.7	NA	NA	NA	NA	9808382.58	25001286.6	26059801.44
G7ICQ0	2-methyl-6-phytylbenzoquinone methyltransferase OS=Medicago truncatula GN=MTR_1g071110 PE=4 SV=1	21.32564841	6	45	4	1	347	39.055	9.06	0.54	153.1556023	6	73498640.78	76641332.53	90961839.19	46623010.99	68146325.29	52038919.58	34019561.33	42000000	26492522.48	NA	NA	NA	55310469.67	121876122.4	33126664.56	24847902.53	35001801.24	33009081.83
G7IMW8	Importin subunit alpha OS=Medicago truncatula GN=MTR_2g034900 PE=3 SV=2	17.9245283	6	37	3	1	530	58.386	5.26	0.812	152.4866941	6	NA	NA	NA	NA	25798251.72	NA	4476258.07	11000000	18014915.29	NA	NA	NA	NA	NA	NA	10723831.62	25001286.6	8860332.49
I3SJC4	Aluminum induced protein with YGL and LRDR motif protein OS=Medicago truncatula GN=MTR_4g117050 PE=2 SV=1	29.95780591	5	42	5	1	237	25.476	5.95	1.371	152.2078476	5	61248867.32	107297865.5	75801532.65	94426351.37	63278730.62	111511970.5	30438554.87	49000000	38149232.37	NA	NA	NA	74196971.51	49969210.2	84472994.63	19616765.16	23751222.27	45170322.5
G7JV43	Fructose-1,6-bisphosphatase OS=Medicago truncatula GN=MTR_4g093620 PE=3 SV=1	22.86432161	7	40	7	1	398	43.845	6.2	1.154	152.1396751	7	NA	18904862.03	NA	30688564.2	32126124.78	32391572.39	10384918.72	7400000	12716410.79	NA	85836508.19	7345495.046	NA	NA	24844998.42	27463471.22	26251350.93	26059801.44
G7IRR3	4-hydroxy-3-methylbut-2-enyl diphosphate synthase OS=Medicago truncatula GN=MTR_2g094160 PE=3 SV=2	20.81081081	13	44	13	1	740	82.191	6.21	0.812	152.1219397	13	6124886.732	12773555.42	NA	9442635.137	25311492.25	20709365.95	13249723.89	15000000	18014915.29	NA	25328805.7	13641633.66	NA	NA	NA	17001196.47	20001029.28	13724828.76
A0A072VQV0	NADH-ubiquinone oxidoreductase B18 subunit, putative OS=Medicago truncatula GN=MTR_1g112480 PE=4 SV=1	53.33333333	7	45	7	1	105	12.191	7.21	7.111	151.8559515	7	39199275.08	47006683.95	106122145.7	43082022.81	28232049.05	40356713.14	16114529.05	75000000	51925344.06	NA	NA	NA	NA	NA	14410099.08	49695805.07	61253152.16	57331563.17
A0A072VC11	Coatomer subunit beta-like protein OS=Medicago truncatula GN=MTR_2g102277 PE=4 SV=1	12.1606949	11	45	4	1	921	103.993	5.03	0.52	151.6794531	11	NA	NA	50534355.1	59016469.61	NA	NA	10922069.69	17000000	18014915.29	NA	NA	NA	NA	NA	NA	NA	6875353.814	NA
G7JIQ2	O-glycosyl hydrolase family 17 protein OS=Medicago truncatula GN=MTR_4g083500 PE=3 SV=2	15.06591337	6	37	6	1	531	57.547	8.43	0.817	151.6686897	6	91873300.98	81750754.7	70748097.14	NA	4575538.983	23895422.25	37600567.79	65000000	54044745.86	NA	NA	NA	NA	NA	NA	34002392.94	31251608.25	31271761.73
A0A072U1F4	Non-specific lipid-transfer protein OS=Medicago truncatula GN=MTR_7g072993 PE=3 SV=1	13.86861314	1	48	1	1	137	14.541	7.81	2.728	151.5578005	1	257245242.7	183939198.1	126335887.8	194754349.7	219041759.8	302675348.6	23276541.96	110000000	99611884.53	NA	NA	NA	52612397.98	81657002.03	92754660.77	170011964.7	117506047	111188486.1
Q2HW07	Photosystem I reaction center subunit XI OS=Medicago truncatula GN=MTR_7g079900 PE=2 SV=1	19.1588785	5	42	5	1	214	22.904	9.41	2.511	151.3884323	5	NA	NA	NA	NA	NA	NA	85944154.94	82000000	79477567.45	NA	10835100.21	NA	NA	NA	231886651.9	73235923.26	88754567.42	97289925.38
G7JMM6	26S proteasome non-ATPase regulatory subunit 6 OS=Medicago truncatula GN=MTR_4g104080 PE=4 SV=1	30.23255814	11	46	11	1	387	44.654	5.59	1.543	151.2833824	11	NA	NA	NA	29508234.8	34073162.64	26550469.17	46553083.92	37000000	40268634.17	58907583.49	88650819.93	73454950.46	NA	NA	NA	23540118.19	22501157.94	27797121.54
Q42411	Lectin OS=Medicago sativa GN=Mslec1 PE=3 SV=1	34.43223443	7	40	7	1	273	30.125	6.28	2.384	151.1632173	7	NA	NA	NA	NA	NA	NA	68039122.66	88000000	80537268.35	NA	40807520.29	NA	NA	NA	NA	74543707.6	58753023.5	88603324.9
A0A072U2L5	Ozone-responsive stress-like protein OS=Medicago truncatula GN=MTR_7g091770 PE=4 SV=1	51.25	2	31	2	1	80	8.775	8.48	9	150.8563261	2	104123074.4	613130660.3	1061221457	44852516.9	63278730.62	111511970.5	6624861.943	70000000	137761116.9	NA	NA	NA	72847935.67	84094524.48	54658996.53	71928138.92	76253924.12	66018163.65
A0A072UXW2	Transducin/WD-like repeat-protein OS=Medicago truncatula GN=MTR_3g054090 PE=4 SV=1	35.54817276	7	44	7	1	301	32.696	6.13	1.848	150.7571228	7	13474750.81	NA	NA	17114776.19	21904175.98	63721126.01	48343587.15	23000000	55104446.76	212067300.6	182930263.4	199377722.7	NA	28031508.16	38095664.25	41849099.01	41252122.89	43433002.4
B7FMV4	Putative uncharacterized protein OS=Medicago truncatula PE=2 SV=1	28.07881773	4	36	4	1	203	22.115	4.59	2.455	150.6083276	4	NA	NA	NA	NA	NA	NA	114592206.6	190000000	127164107.9	NA	NA	NA	NA	18281418.36	23188665.19	124239512.7	137507076.3	112925806.2
A0A072UQL2	FAD-binding berberine family protein OS=Medicago truncatula GN=MTR_4g094520 PE=4 SV=1	20.89552239	10	44	8	1	536	59.92	9.6	0.914	150.5946183	10	NA	NA	NA	52524657.95	87616703.94	30798544.24	4476258.07	NA	8265667.014	212067300.6	81615040.57	167897029.6	NA	NA	21532331.97	14385627.78	18750964.95	16678272.92
G7L0V6	DNA-damage-repair/toleration protein DRT102, putative OS=Medicago truncatula GN=MTR_7g114750 PE=4 SV=1	22.36842105	5	38	4	1	304	33.325	5.66	0.874	150.3713815	5	45324161.82	41386319.57	NA	41311528.73	48675946.63	33984600.54	14144975.5	17000000	21194017.99	NA	26735961.57	59813316.8	NA	30469030.61	NA	23540118.19	21251093.61	14767220.82
A0A072UJA6	M28 Zn-peptidase nicastrin OS=Medicago truncatula GN=MTR_4g052530 PE=4 SV=1	29.62328767	15	46	15	1	584	64.492	6.67	1.955	149.8320704	15	NA	NA	NA	NA	NA	NA	17009780.66	10000000	12716410.79	NA	8583650.819	NA	NA	NA	5465899.653	9154490.408	11000566.1	8512868.471
A0A072V4V7	Peroxidase OS=Medicago truncatula GN=MTR_2g029560 PE=3 SV=1	4.651162791	2	62	0	0	344	37.305	5.25	0.311	149.6357183	2	NA	NA	NA	NA	NA	NA	NA	NA	NA	NA	NA	NA	NA	NA	NA	NA	NA	NA
G7IF53	UDP-glucuronic acid decarboxylase-like protein OS=Medicago truncatula GN=MTR_1g088480 PE=4 SV=1	25.58139535	10	46	8	1	430	48.289	8.22	1.202	149.391598	10	NA	NA	NA	NA	NA	11151197.05	28648051.65	35000000	32850727.88	NA	NA	NA	NA	NA	NA	13077843.44	15000771.96	17373200.96
G7LDC5	EF hand calcium-binding family protein OS=Medicago truncatula GN=MTR_8g107110 PE=2 SV=1	47.27272727	6	43	6	1	165	18.211	4.49	1.929	149.3828127	6	97998187.71	86860176.88	55587790.61	26557411.32	21904175.98	31329553.62	19695535.51	27000000	19074616.19	70689100.18	NA	27283267.31	NA	NA	38095664.25	26155686.88	21251093.61	19110521.06
B7FJ01	Uncharacterized protein OS=Medicago truncatula PE=2 SV=1	32.32044199	10	38	5	1	362	39.086	6.74	2.008	149.3237004	10	NA	NA	NA	NA	NA	NA	NA	19000000	14835812.59	NA	NA	NA	NA	NA	NA	27463471.22	20001029.28	27797121.54
Q2HUL4	Short-chain dehydrogenase/reductase OS=Medicago truncatula GN=MTR_7g083870 PE=2 SV=1	42.19269103	9	42	9	1	301	31.758	7.75	2.162	149.2198017	9	73498640.78	76641332.53	50029011.55	64918116.57	73013919.95	41949741.29	68039122.66	83000000	81596969.24	NA	NA	37776831.66	NA	NA	44720997.16	74543707.6	68753538.14	95552605.28
G7JUT2	OSBP(Oxysterol-binding protein)-related protein 4C OS=Medicago truncatula GN=MTR_4g064110 PE=3 SV=1	11.15973742	4	38	4	1	457	52.111	5.17	0.334	149.0646527	4	NA	112407287.7	96015274.7	58426304.91	68146325.29	58411032.18	25067045.19	35000000	38149232.37	NA	NA	125922772.2	70149863.97	45094165.3	62940662.67	40541314.66	35001801.24	41695682.31
G7IV48	26S protease regulatory subunit 6B OS=Medicago truncatula GN=MTR_3g062510 PE=3 SV=1	38.07228916	15	50	14	1	415	46.409	5.59	2.511	148.7548428	15	NA	NA	NA	5311482.265	34559922.11	53100938.34	35810064.56	38000000	27552223.38	NA	45028987.9	NA	NA	NA	NA	22232333.85	38751994.23	29534441.63
G8A221	Low-temperature-induced 65 kDa protein OS=Medicago truncatula GN=MTR_128s0015 PE=4 SV=1	23.26086957	8	45	1	1	460	50.965	4.65	0.679	148.6442748	8	NA	NA	NA	NA	NA	NA	NA	25000000	25432821.58	NA	NA	NA	NA	NA	NA	NA	NA	NA
B7FJ05	Cathepsin B-like cysteine protease OS=Medicago truncatula GN=MTR_7g111060 PE=2 SV=1	15.87743733	7	42	7	1	359	39.683	6.46	1.462	148.3636069	7	NA	28612764.15	121282452.2	70819763.53	53543541.3	69031219.85	10026818.08	17000000	22253718.88	76579858.53	NA	66109455.41	NA	63375583.66	NA	26155686.88	26251350.93	22585161.25
Q155U2	SCF ubiquitin ligase, SKP1 component OS=Medicago truncatula GN=MTR_5g022730 PE=2 SV=1	58.06451613	8	44	1	1	155	17.575	4.65	6.197	147.8545624	8	NA	NA	NA	NA	NA	NA	8594415.494	12000000	9113427.734	NA	NA	NA	NA	NA	NA	NA	NA	NA
O24081	Peroxidase OS=Medicago sativa GN=prx1A PE=2 SV=1	10.25641026	3	46	3	1	351	37.414	4.75	1.154	147.7463827	3	398117637.6	475176261.7	313313001.6	200655996.7	160630623.9	143372533.5	64458116.2	120000000	101731286.3	347554742.6	464361437.7	430236138.4	337258961.4	219377020.4	496899968.4	261556868.8	225011579.4	243224813.5
G7K8S5	N-acyl-L-amino-acid amidohydrolase OS=Medicago truncatula GN=MTR_5g058430 PE=4 SV=1	30.42253521	9	46	9	1	355	39.246	5.8	1.276	147.3059394	9	36136831.72	76641332.53	90961839.19	88524704.41	63278730.62	69031219.85	2864805.165	16000000	10491038.9	111924408.6	63322014.24	272832673.1	134903584.6	101157181.6	76191328.49	23540118.19	20001029.28	15462148.86
A0A072VXN1	RmlC-like cupins superfamily protein OS=Medicago truncatula GN=MTR_1g076840 PE=4 SV=1	18.18181818	2	30	2	1	132	14.451	8.7	0.874	147.2750587	2	47161627.83	38320666.27	70748097.14	15934446.79	37967238.37	29736525.47	3401956.133	NA	14835812.59	88361375.23	21107338.08	83948514.81	43169147.06	48750448.97	NA	4708023.638	15000771.96	NA
I3S111	RAB GTPase-like protein A1D OS=Medicago truncatula GN=MTR_4g064897 PE=2 SV=1	49.76744186	9	47	5	1	215	23.7	6.68	3.084	147.0574307	9	NA	NA	NA	NA	39914276.24	NA	17905032.28	21000000	15895513.49	NA	NA	NA	NA	NA	NA	15693412.13	28751479.59	26059801.44
A0A072V376	ATP-dependent zinc metalloprotease FTSH protein OS=Medicago truncatula GN=MTR_3g115110 PE=3 SV=1	26.48725212	14	41	14	1	706	75.631	5.85	1.233	146.9783082	14	NA	NA	NA	50163999.17	41374554.64	39294694.37	30438554.87	8500000	7417906.295	106033650.3	NA	96540792.03	NA	NA	NA	17001196.47	17500900.62	10076456.56
A0A072UM23	Scavenger mRNA decapping enzyme carboxy-term-binding protein OS=Medicago truncatula GN=MTR_4g084190 PE=4 SV=1	32.10526316	5	35	5	1	190	20.525	8.79	1.581	146.5621982	5	14699728.16	47006683.95	36384735.67	28918070.11	22877694.92	37701666.22	16830730.34	28000000	NA	NA	NA	NA	NA	NA	12753765.86	41849099.01	35001801.24	33009081.83
A0A072URB1	Amine oxidase OS=Medicago truncatula GN=MTR_4g117660 PE=3 SV=1	17.18518519	9	41	7	1	675	76.514	7.02	0.778	146.5413678	9	171496828.5	255471108.4	247618340	NA	NA	NA	NA	NA	NA	52427749.3	30957429.18	NA	NA	NA	NA	NA	16250836.29	14940952.83
Q6WDV9	Chitinase class III-1 OS=Medicago truncatula PE=2 SV=1	22.84768212	6	45	1	1	302	33.24	8.21	3.394	145.9081988	6	NA	NA	NA	NA	NA	NA	NA	NA	6676115.665	NA	NA	NA	NA	NA	NA	NA	NA	NA
[truncated: 2,957 more rows]
